# Supplementary material for: Salinomycin inhibits prostate cancer growth and migration via induction of oxidative stress
Source: Br J Cancer. 2012 Jan 3;106(1):99–106. doi: 10.1038/bjc.2011.530 (PMC3251868; doi:10.1038/bjc.2011.530)
Supplement: Supplementary Table 1 [file bjc2011530x7.xls]

## Sheet: Sheet1
Supplementary Table S1. Primer sequences used in quantitative reverse transcriptase PCRs.
Gene	Left primer	Right primer
AR	gccttgctctctagcctcaa	gtcgtccacgtgtaagttgc
MYC	caccagcagcgactctga	gatccagactctgaccttttgc
ERG	caggtgaatggctcaagga	agttcatcccaacggtgtct
TXNIP	acgcttcttctggaagacca	aagctcaaagccgaacttgt
MT1F	ccactgcttcttcgcttctc	caggtgcaggagacacca
MT1G	ctagtctcgcctcgggttg	gcatttgcactctttgcact
ATF3	cgtgagtcctcggtgctc	gcctgggtgttgaagcat
KLF6	aaagctcccacttgaaagca	ccttcccatgagcatctgtaa
DDIT3	cagagctggaacctgaggag	tggatcagtctggaaaagca
DDIT4	ctggagagctcggactgc	tccaggtaagccgtgtcttc
