# Supplementary material for: Salinomycin inhibits prostate cancer growth and migration via induction of oxidative stress
Source: Br J Cancer. 2012 Jan 3;106(1):99–106. doi: 10.1038/bjc.2011.530 (PMC3251868; doi:10.1038/bjc.2011.530)
Supplement: Supplementary Table 2 [file bjc2011530x8.xls]

## Sheet: 3h_salinomycin
Effect of salinomycin treatment on VCaP gene expression
3 h treatment, FC > 1.5
Â© 2000-2011 Ingenuity Systems, Inc. All rights reserved.
Molecular and cellular functions (Top 5)
Name
Lipid Metabolism
Small Molecule Biochemistry
Cell Cycle
Vitamin and Mineral Metabolism
Molecular Transport
Category	Function	Function Annotation	p-value	Molecules	# Molecules
Lipid Metabolism	hydrolysis	hydrolysis of lipid	0.0092	ADRB2, LIPG, TMEM55B	3
Lipid Metabolism	efflux	efflux of cholesterol	0.0065	ABCG1, NPC1	2
Lipid Metabolism	transport	transport of oleic acid	0.00553	NPC1	1
Lipid Metabolism	lipolysis	lipolysis of tributyrin	0.00553	LIPG	1
Lipid Metabolism	lipolysis	lipolysis of triolein	0.00553	LIPG	1
Lipid Metabolism	accumulation	accumulation of cholesterol	0.00553	NPC1	1
Lipid Metabolism	conversion	conversion of acetyl-coenzyme A	0.00553	ACSS2	1
Lipid Metabolism	redistribution	redistribution of cholesterol	0.00553	ABCG1	1
Lipid Metabolism	volume	volume of fat	0.00553	ADRB2	1
Lipid Metabolism	biosynthesis	biosynthesis of cholesterol	0.00106	DHCR7, NSDHL	2
Lipid Metabolism	lipolysis	lipolysis of lipid	0.00106	ADRB2, LIPG	2
Lipid Metabolism	metabolism	metabolism of cholesterol	0.000861	ABCG1, DHCR7, NSDHL	3
Lipid Metabolism	synthesis	synthesis of lipid	0.000364	ACSS2, DHCR7, IDI1, MVK, NPC1, NSDHL	6
Lipid Metabolism	biosynthesis	biosynthesis of lipid	0.00034	ACSS2, DHCR7, IDI1, MVK, NSDHL	5
Lipid Metabolism	removal	removal of cholesterol	0.00018	ABCG1, NPC1	2
Lipid Metabolism	homeostasis	homeostasis of cholesterol	0.000174	ABCG1, LIPG, NPC1	3
Lipid Metabolism	quantity	quantity of lipid	0.000167	ABCG1, ATF3, FDFT1, IL8, LIPG, NPC1	6
Lipid Metabolism	transport	transport of lipid	9.95e-05	ABCG1, CHKA, LDLR, NPC1	4
Lipid Metabolism	biosynthesis	biosynthesis of terpenoid	6.81e-05	DHCR7, IDI1, MVK, NSDHL	4
Lipid Metabolism	synthesis	synthesis of cholesterol	4.48e-05	DHCR7, NPC1, NSDHL	3
Lipid Metabolism	synthesis	synthesis of terpenoid	1.81e-05	DHCR7, IDI1, MVK, NPC1, NSDHL	5
Lipid Metabolism	metabolism	metabolism of lipid	9.88e-06	ABCG1, ACSS2, CHKA, DHCR7, IDI1, LDLR, MVK, NSDHL, SC4MOL, SC5DL	10
Lipid Metabolism	quantity	quantity of cholesterol	8.47e-06	ABCG1, FDFT1, LIPG, NPC1	4
Lipid Metabolism	quantity	quantity of steroid	6.48e-06	ABCG1, ATF3, FDFT1, LIPG, NPC1	5
Lipid Metabolism	metabolic process	metabolic process of cholesterol	5.23e-06	ABCG1, DHCR7, LIPG, NPC1, NSDHL	5
Lipid Metabolism	metabolic process	metabolic process of lipid	3.62e-08	ABCG1, ACSS2, ADRB2, CHKA, DHCR7, IDI1, LDLR, LIPG, MVK, NPC1, NSDHL, SC4MOL, SC5DL	13
Small Molecule Biochemistry	hydrolysis	hydrolysis of lipid	0.0092	ADRB2, LIPG, TMEM55B	3
Small Molecule Biochemistry	efflux	efflux of cholesterol	0.0065	ABCG1, NPC1	2
Small Molecule Biochemistry	transport	transport of oleic acid	0.00553	NPC1	1
Small Molecule Biochemistry	lipolysis	lipolysis of tributyrin	0.00553	LIPG	1
Small Molecule Biochemistry	lipolysis	lipolysis of triolein	0.00553	LIPG	1
Small Molecule Biochemistry	accumulation	accumulation of cholesterol	0.00553	NPC1	1
Small Molecule Biochemistry	catabolism	catabolism of leucine	0.00553	MCCC2	1
Small Molecule Biochemistry	conversion	conversion of acetate	0.00553	ACSS2	1
Small Molecule Biochemistry	conversion	conversion of acetyl-coenzyme A	0.00553	ACSS2	1
Small Molecule Biochemistry	redistribution	redistribution of cholesterol	0.00553	ABCG1	1
Small Molecule Biochemistry	volume	volume of fat	0.00553	ADRB2	1
Small Molecule Biochemistry	homeostasis	homeostasis of transition metal ion	0.00389	MT2A, MYC	2
Small Molecule Biochemistry	homeostasis	homeostasis of inorganic cation	0.00208	CCL2, MT2A, MYC	3
Small Molecule Biochemistry	biosynthesis	biosynthesis of cholesterol	0.00106	DHCR7, NSDHL	2
Small Molecule Biochemistry	lipolysis	lipolysis of lipid	0.00106	ADRB2, LIPG	2
Small Molecule Biochemistry	metabolism	metabolism of cholesterol	0.000861	ABCG1, DHCR7, NSDHL	3
Small Molecule Biochemistry	synthesis	synthesis of lipid	0.000364	ACSS2, DHCR7, IDI1, MVK, NPC1, NSDHL	6
Small Molecule Biochemistry	biosynthesis	biosynthesis of lipid	0.00034	ACSS2, DHCR7, IDI1, MVK, NSDHL	5
Small Molecule Biochemistry	removal	removal of cholesterol	0.00018	ABCG1, NPC1	2
Small Molecule Biochemistry	homeostasis	homeostasis of cholesterol	0.000174	ABCG1, LIPG, NPC1	3
Small Molecule Biochemistry	quantity	quantity of lipid	0.000167	ABCG1, ATF3, FDFT1, IL8, LIPG, NPC1	6
Small Molecule Biochemistry	transport	transport of lipid	9.95e-05	ABCG1, CHKA, LDLR, NPC1	4
Small Molecule Biochemistry	biosynthesis	biosynthesis of terpenoid	6.81e-05	DHCR7, IDI1, MVK, NSDHL	4
Small Molecule Biochemistry	synthesis	synthesis of cholesterol	4.48e-05	DHCR7, NPC1, NSDHL	3
Small Molecule Biochemistry	binding	binding of tamoxifen	3.02e-05	DHCR7, EBP	2
Small Molecule Biochemistry	synthesis	synthesis of terpenoid	1.81e-05	DHCR7, IDI1, MVK, NPC1, NSDHL	5
Small Molecule Biochemistry	metabolism	metabolism of lipid	9.88e-06	ABCG1, ACSS2, CHKA, DHCR7, IDI1, LDLR, MVK, NSDHL, SC4MOL, SC5DL	10
Small Molecule Biochemistry	quantity	quantity of cholesterol	8.47e-06	ABCG1, FDFT1, LIPG, NPC1	4
Small Molecule Biochemistry	quantity	quantity of steroid	6.48e-06	ABCG1, ATF3, FDFT1, LIPG, NPC1	5
Small Molecule Biochemistry	metabolic process	metabolic process of cholesterol	5.23e-06	ABCG1, DHCR7, LIPG, NPC1, NSDHL	5
Small Molecule Biochemistry	metabolic process	metabolic process of lipid	3.62e-08	ABCG1, ACSS2, ADRB2, CHKA, DHCR7, IDI1, LDLR, LIPG, MVK, NPC1, NSDHL, SC4MOL, SC5DL	13
Cell Cycle	cell cycle progression	cell cycle progression of breast cancer cell lines	0.00835	CDKN1A, MYC	2
Cell Cycle	S phase	S phase of normal cells	0.00771	CDKN1A, MYC	2
Cell Cycle	cell cycle progression	cell cycle progression	0.00624	ATF3, BHLHE40, CDKN1A, DUSP1, GATA2, IL8, MYC, PPP1R15A	8
Cell Cycle	S phase	S phase of tumor cell lines	0.00556	BHLHE40, CDKN1A, MYC	3
Cell Cycle	G1 phase	arrest in G1 phase of hepatoma cell lines	0.00553	DDIT3	1
Cell Cycle	G1 phase	entry into G1 phase of fibroblasts	0.00553	CDKN1A	1
Cell Cycle	polyploidization	polyploidization of epithelial cells	0.00553	PIM1	1
Cell Cycle	polyploidization	polyploidization of mammary cells	0.00553	PIM1	1
Cell Cycle	G0 phase	arrest in G0 phase of fibroblasts	0.00553	CDKN1A	1
Cell Cycle	G1/S phase transition	arrest in G1/S phase transition of breast cell lines	0.00553	MYC	1
Cell Cycle	G1/S phase transition	arrest in G1/S phase transition of cancer cells	0.00553	CDKN1A	1
Cell Cycle	G1/S phase transition	arrest in G1/S phase transition of endothelial cell lines	0.00553	MYC	1
Cell Cycle	S phase	re-entry into S phase of fibroblasts	0.00553	CDKN1A	1
Cell Cycle	cell cycle progression	arrest in cell cycle progression of synovial fibroblasts	0.00553	CDKN1A	1
Cell Cycle	cell cycle progression	cell cycle progression of colon carcinoma cells	0.00553	CDKN1A	1
Cell Cycle	cell cycle progression	delay in cell cycle progression of colon cancer cell lines	0.00553	CDKN1A	1
Cell Cycle	cell cycle progression	entry into cell cycle progression of carcinoma cell lines	0.00553	DUSP1	1
Cell Cycle	cell cycle progression	entry into cell cycle progression of lung cancer cell lines	0.00553	DUSP1	1
Cell Cycle	cell cycle progression	exit from cell cycle progression of neuronal progenitor cells	0.00553	GATA2	1
Cell Cycle	sub-G1 phase	arrest in sub-G1 phase of embryonic cell lines	0.00553	TXNIP	1
Cell Cycle	sub-G1 phase	arrest in sub-G1 phase of epithelial cell lines	0.00553	TXNIP	1
Cell Cycle	sub-G1 phase	arrest in sub-G1 phase of kidney cell lines	0.00553	TXNIP	1
Cell Cycle	sub-G1 phase	arrest in sub-G1 phase of mesothelioma cells	0.00553	CDKN1A	1
Cell Cycle	G0/G1 phase transition	arrest in G0/G1 phase transition of peripheral blood lymphocytes	0.00553	CHKA	1
Cell Cycle	G2 phase	delay in G2 phase of colon carcinoma cells	0.00553	CDKN1A	1
Cell Cycle	G2/M phase transition	initiation of G2/M phase transition of brain cancer cell lines	0.00553	CDKN1A	1
Cell Cycle	aneuploidization	aneuploidization of epithelial cells	0.00553	PIM1	1
Cell Cycle	cytokinesis	delay in cytokinesis of epithelial cells	0.00553	PIM1	1
Cell Cycle	late G1 phase	late G1 phase of colon cancer cell lines	0.00553	MT1A	1
Cell Cycle	cell division process	exit from cell division process of eukaryotic cells	0.00486	CDKN1A, GATA2	2
Cell Cycle	senescence	senescence of tumor cell lines	0.00436	BHLHE40, CDKN1A	2
Cell Cycle	G1/S phase transition	arrest in G1/S phase transition of cell lines	0.00436	CDKN1A, MYC	2
Cell Cycle	G1 phase	G1 phase of lung cancer cell lines	0.00389	CDKN1A, MYC	2
Cell Cycle	interphase	entry into interphase of eukaryotic cells	0.00366	BHLHE40, CDKN1A, MYC	3
Cell Cycle	G0/G1 phase transition	arrest in G0/G1 phase transition of tumor cell lines	0.00345	CDKN1A, CHKA	2
Cell Cycle	interphase	entry into interphase of normal cells	0.00303	CDKN1A, MYC	2
Cell Cycle	sub-G1 phase	arrest in sub-G1 phase of eukaryotic cells	0.00303	CDKN1A, TXNIP	2
Cell Cycle	G1/S phase transition	G1/S phase transition of tumor cell lines	0.00196	CDKN1A, MT1A, MYC	3
Cell Cycle	interphase	arrest in interphase of epithelial cell lines	0.00192	MYC, TXNIP	2
Cell Cycle	cell division process	cell division process of lung cancer cell lines	0.00183	CDKN1A, DUSP1, MYC	3
Cell Cycle	cell cycle progression	cell cycle progression of carcinoma cell lines	0.00161	CDKN1A, DUSP1	2
Cell Cycle	cell cycle progression	cell cycle progression of normal cells	0.00149	CDKN1A, GATA2, MYC	3
Cell Cycle	interphase	arrest in interphase of melanoma cell lines	0.00132	CDKN1A, MYC	2
Cell Cycle	S phase	re-entry into S phase of eukaryotic cells	0.00132	CDKN1A, MYC	2
Cell Cycle	cell cycle progression	cell cycle progression of fibroblasts	0.00132	CDKN1A, MYC	2
Cell Cycle	cell cycle progression	cell cycle progression of lung cancer cell lines	0.00132	CDKN1A, DUSP1	2
Cell Cycle	interphase	arrest in interphase of fibroblasts	0.00106	CDKN1A, MYC	2
Cell Cycle	cell division process	entry into cell division process of eukaryotic cells	0.000864	BHLHE40, CDKN1A, DUSP1, MYC	4
Cell Cycle	S phase	initiation of S phase of cell lines	0.000828	CDKN1A, MYC	2
Cell Cycle	cell stage	cell stage of normal cells	0.000823	CDKN1A, CHKA, MYC, PIM1	4
Cell Cycle	S phase	S phase of bone cancer cell lines	0.000623	BHLHE40, MYC	2
Cell Cycle	cell division process	cell division process of normal cells	0.000592	CDKN1A, CHKA, GATA2, MYC, PIM1	5
Cell Cycle	senescence	senescence of breast cell lines	0.000299	CDKN1A, DUSP1	2
Cell Cycle	senescence	senescence of fibroblast cell lines	0.000266	CDKN1A, DUSP1, MYC	3
Cell Cycle	cell division process	cell division process	0.000236	ATF3, BHLHE40, CDKN1A, CHKA, DDIT3, DUSP1, GATA2, GDF15, IL8, MT1A, MYC, PIM1, PPP1R15A, TXNIP	14
Cell Cycle	cell division process	cell division process of eukaryotic cells	0.000234	BHLHE40, CDKN1A, CHKA, DDIT3, DUSP1, GATA2, GDF15, MT1A, MYC, PIM1, TXNIP	11
Cell Cycle	interphase	arrest in interphase of normal cells	0.000233	CDKN1A, CHKA, MYC	3
Cell Cycle	G0 phase	arrest in G0 phase of normal cells	0.00018	CDKN1A, CHKA	2
Cell Cycle	G1/S phase transition	G1/S phase transition of colon cancer cell lines	0.00018	CDKN1A, MT1A	2
Cell Cycle	G1 phase	arrest in G1 phase of bone cancer cell lines	0.000125	CDKN1A, DUSP1, MYC	3
Cell Cycle	G1 phase	arrest in G1 phase of breast cancer cell lines	0.000125	BHLHE40, GDF15, MYC	3
Cell Cycle	polyploidization	polyploidization of normal cells	9.03e-05	CDKN1A, PIM1	2
Cell Cycle	senescence	senescence of cell lines	8.27e-05	BHLHE40, CDKN1A, DUSP1, MYC	4
Cell Cycle	cell stage	cell stage of eukaryotic cells	6.68e-05	BHLHE40, CDKN1A, CHKA, DDIT3, DUSP1, GDF15, MT1A, MYC, PIM1, TXNIP	10
Cell Cycle	interphase	arrest in interphase of breast cancer cell lines	3.54e-05	BHLHE40, CDKN1A, GDF15, MYC	4
Cell Cycle	interphase	interphase of tumor cell lines	2.94e-05	BHLHE40, CDKN1A, CHKA, DDIT3, DUSP1, GDF15, MT1A, MYC	8
Cell Cycle	G1 phase	G1 phase of breast cancer cell lines	2.44e-05	BHLHE40, CDKN1A, GDF15, MYC	4
Cell Cycle	interphase	arrest in interphase of tumor cell lines	1.89e-05	BHLHE40, CDKN1A, CHKA, DDIT3, DUSP1, GDF15, MYC	7
Cell Cycle	interphase	interphase of cell lines	1.55e-05	BHLHE40, CDKN1A, CHKA, DDIT3, DUSP1, GDF15, MT1A, MYC, TXNIP	9
Cell Cycle	cell division process	arrest in cell division process	1.13e-05	BHLHE40, CDKN1A, CHKA, DDIT3, DUSP1, GDF15, IL8, MYC, PPP1R15A, TXNIP	10
Cell Cycle	interphase	interphase of bone cancer cell lines	1e-05	BHLHE40, CDKN1A, DUSP1, MYC	4
Cell Cycle	interphase	arrest in interphase of cell lines	6.91e-06	BHLHE40, CDKN1A, CHKA, DDIT3, DUSP1, GDF15, MYC, TXNIP	8
Cell Cycle	G1 phase	arrest in G1 phase of tumor cell lines	4.42e-06	BHLHE40, CDKN1A, DDIT3, DUSP1, GDF15, MYC	6
Cell Cycle	G1 phase	G1 phase of tumor cell lines	2.75e-06	BHLHE40, CDKN1A, DDIT3, DUSP1, GDF15, MT1A, MYC	7
Vitamin and Mineral Metabolism	biosynthesis	biosynthesis of cholesterol	0.00106	DHCR7, NSDHL	2
Vitamin and Mineral Metabolism	metabolism	metabolism of cholesterol	0.000861	ABCG1, DHCR7, NSDHL	3
Vitamin and Mineral Metabolism	homeostasis	homeostasis of cholesterol	0.000174	ABCG1, LIPG, NPC1	3
Vitamin and Mineral Metabolism	biosynthesis	biosynthesis of terpenoid	6.81e-05	DHCR7, IDI1, MVK, NSDHL	4
Vitamin and Mineral Metabolism	synthesis	synthesis of cholesterol	4.48e-05	DHCR7, NPC1, NSDHL	3
Vitamin and Mineral Metabolism	synthesis	synthesis of terpenoid	1.81e-05	DHCR7, IDI1, MVK, NPC1, NSDHL	5
Vitamin and Mineral Metabolism	metabolic process	metabolic process of cholesterol	5.23e-06	ABCG1, DHCR7, LIPG, NPC1, NSDHL	5
Molecular Transport	efflux	efflux of cholesterol	0.0065	ABCG1, NPC1	2
Molecular Transport	transport	transport of oleic acid	0.00553	NPC1	1
Molecular Transport	accumulation	accumulation of cholesterol	0.00553	NPC1	1
Molecular Transport	entrance	entrance of DNA	0.00553	MYC	1
Molecular Transport	redistribution	redistribution of cholesterol	0.00553	ABCG1	1
Molecular Transport	quantity	quantity of lipid	0.000167	ABCG1, ATF3, FDFT1, IL8, LIPG, NPC1	6
Molecular Transport	transport	transport of lipid	9.95e-05	ABCG1, CHKA, LDLR, NPC1	4
Molecular Transport	quantity	quantity of cholesterol	8.47e-06	ABCG1, FDFT1, LIPG, NPC1	4
Molecular Transport	quantity	quantity of steroid	6.48e-06	ABCG1, ATF3, FDFT1, LIPG, NPC1	5

## Sheet: 6h_salinomycin
Effect of salinomycin treatment on VCaP gene expression
6 h treatment, FC > 1.5
Â© 2000-2011 Ingenuity Systems, Inc. All rights reserved.
Molecular and cellular functions (Top 5)
Name
Cell Cycle
Cell Death
Cellular Growth and Proliferation
Gene Expression
Cellular Movement
Category	Function	Function Annotation	p-value	Molecules	# Molecules
Cell Cycle	G1 phase	G1 phase of breast cancer cell lines	0.0097	BHLHE40, CCNE1, CDKN1A, GDF15	4
Cell Cycle	S phase	S phase	0.00861	BHLHE40, CCNE1, CDC25A, CDKN1A, ID1, ID3, RCC1 (includes EG:1104), SHC1	8
Cell Cycle	cell division process	delay in cell division process of eukaryotic cells	0.00818	CCNE1, CDKN1A, NASP, PCNA, PIM1	5
Cell Cycle	interphase	interphase of tumor cell lines	0.00796	AR, BHLHE40, CCNE1, CDC25A, CDKN1A, CHKA, DDIT3, DUSP1, GADD45A, GDF15, MT1A, NASP, SHC1	13
Cell Cycle	mitogenesis	mitogenesis of tumor cell lines	0.00764	AR, IGFBP3, SHC1, THBS1	4
Cell Cycle	cell stage	arrest in cell stage of tumor cell lines	0.00748	AR, BHLHE40, CCNE1, CDKN1A, CHKA, DDIT3, DUSP1, GADD45A, GDF15, GOLGA2, RASSF1	11
Cell Cycle	cell division process	entry into cell division process of tumor cell lines	0.00745	BHLHE40, CDC25A, DUSP1, JUB, MATK	5
Cell Cycle	interphase	entry into interphase of normal cells	0.00725	CCNE1, CDKN1A, ID3	3
Cell Cycle	sub-G1 phase	arrest in sub-G1 phase of eukaryotic cells	0.00725	AR, CDKN1A, TXNIP	3
Cell Cycle	mitogenesis	mitogenesis of prostate cancer cell lines	0.00708	AR, IGFBP3	2
Cell Cycle	senescence	senescence of breast cancer cell lines	0.00708	BHLHE40, ID1	2
Cell Cycle	senescence	senescence of breast cell lines	0.00708	CDKN1A, DUSP1	2
Cell Cycle	interphase	arrest in interphase of eukaryotic cells	0.00695	AR, BHLHE40, CCNE1, CDKN1A, CHKA, DDIT3, DUSP1, GADD45A, GDF15, LMNA, PRKCH, TXNIP	12
Cell Cycle	G1/S phase transition	G1/S phase transition of eukaryotic cells	0.00633	CCNE1, CCNE2, CDKN1A, ID2, MT1A, NASP	6
Cell Cycle	G1 phase	arrest in G1 phase of eukaryotic cells	0.00612	BHLHE40, CCNE1, CDKN1A, DDIT3, DUSP1, GDF15, LMNA, PRKCH	8
Cell Cycle	interphase	interphase of breast cancer cell lines	0.00537	AR, BHLHE40, CCNE1, CDC25A, CDKN1A, GDF15	6
Cell Cycle	S phase	S phase of fibroblasts	0.00475	CCNE1, CDKN1A, ID3	3
Cell Cycle	interphase	entry into interphase of fibroblasts	0.00432	CDKN1A, ID3	2
Cell Cycle	G1/S phase transition	G1/S phase transition of colon cancer cell lines	0.00432	CDKN1A, MT1A	2
Cell Cycle	G0 phase	arrest in G0 phase of normal cells	0.00432	CDKN1A, CHKA	2
Cell Cycle	cell stage	arrest in cell stage of cell lines	0.0043	AR, BHLHE40, CCNE1, CDKN1A, CHKA, DDIT3, DUSP1, GADD45A, GDF15, GOLGA2, LMNA, RASSF1, TXNIP	13
Cell Cycle	senescence	senescence of eukaryotic cells	0.00415	BHLHE40, CDKN1A, CSNK2A2, DUSP1, ID1, VEGFA	6
Cell Cycle	mitosis	entry into mitosis of tumor cell lines	0.00373	CDC25A, JUB, MATK	3
Cell Cycle	mitogenesis	mitogenesis of eukaryotic cells	0.00297	AR, CXCL10, HBEGF, IGFBP3, SHC1, THBS1, VEGFA	7
Cell Cycle	mitosis	mitosis of eukaryotic cells	0.0028	CCNE1, CDC25A, CDKN1A, JUB, MATK, RASSF1, SIAH1, VEGFA	8
Cell Cycle	interphase	interphase of cell lines	0.00276	AR, BHLHE40, CCNE1, CDC25A, CDKN1A, CHKA, DDIT3, DUSP1, GADD45A, GDF15, ID1, LMNA, MT1A, NASP, SHC1, TXNIP	16
Cell Cycle	cell stage	entry into cell stage of eukaryotic cells	0.00274	BHLHE40, CCNE1, CDC25A, CDKN1A, ID3, JUB, MATK	7
Cell Cycle	interphase	arrest in interphase of normal cells	0.00274	CDKN1A, CHKA, GADD45A, PRKCH	4
Cell Cycle	cell stage	arrest in cell stage of eukaryotic cells	0.00265	AR, BHLHE40, CCNE1, CDKN1A, CHKA, DDIT3, DUSP1, GADD45A, GDF15, GOLGA2, LMNA, PRKCH, RASSF1, TXNIP	14
Cell Cycle	cell cycle progression	cell cycle progression of eukaryotic cells	0.00252	AR, BCL6, CCNE1, CDKN1A, CHN2, CSNK2A2, DUSP1, GADD45A, NEDD9, PCNA, PRKCH, XBP1	12
Cell Cycle	cell stage	arrest in cell stage of breast cancer cell lines	0.00247	AR, BHLHE40, CCNE1, CDKN1A, GDF15	5
Cell Cycle	G1 phase	G1 phase of fibroblasts	0.0022	CCNE2, CDKN1A	2
Cell Cycle	S phase	re-entry into S phase of bone cancer cell lines	0.0022	CCNE1, CDC25A	2
Cell Cycle	polyploidization	polyploidization of normal cells	0.0022	CDKN1A, PIM1	2
Cell Cycle	cell division process	arrest in cell division process of tumor cell lines	0.00214	AR, BHLHE40, CCNE1, CDKN1A, CHKA, CHN2, DDIT3, DUSP1, GADD45A, GDF15, GOLGA2, PRKCH, RASSF1, XBP1	14
Cell Cycle	S phase	re-entry into S phase of eukaryotic cells	0.00212	CCNE1, CDC25A, CDKN1A	3
Cell Cycle	cell division process	cell division process of epithelial cells	0.00189	CCNE1, ID2, PIM1, PRKCH	4
Cell Cycle	cell stage	cell stage of tumor cell lines	0.00177	AR, BHLHE40, CCNE1, CDC25A, CDKN1A, CHKA, DDIT3, DUSP1, GADD45A, GDF15, GOLGA2, JUB, MATK, MT1A, NASP, RASSF1, SHC1, SIAH1	18
Cell Cycle	cell division process	arrest in cell division process of cell lines	0.0016	AR, BHLHE40, CCNE1, CDKN1A, CHKA, CHN2, DDIT3, DUSP1, GADD45A, GDF15, GOLGA2, LMNA, PRKCH, RASSF1, TXNIP, XBP1	16
Cell Cycle	cell cycle progression	cell cycle progression of tumor cell lines	0.00122	AR, BCL6, CDKN1A, CHN2, CSNK2A2, DUSP1, NEDD9, PCNA, PRKCH, XBP1	10
Cell Cycle	mitosis	mitosis of tumor cell lines	0.00121	CCNE1, CDC25A, CDKN1A, JUB, MATK, RASSF1, SIAH1	7
Cell Cycle	cell division process	cell division process of bone cancer cell lines	0.00119	BCL6, BHLHE40, CCNE1, CDC25A, CDKN1A, DUSP1	6
Cell Cycle	cell division process	entry into cell division process of eukaryotic cells	0.00119	BHLHE40, CCNE1, CDC25A, CDKN1A, DUSP1, ID3, JUB, MATK	8
Cell Cycle	cell cycle progression	arrest in cell cycle progression	0.00103	AR, CDC25A, CDKN3, CDKN1A, CHN2, GADD45A, IL8, PPP1R15A, PRKCH, RASSF1, THBS1, XBP1	12
Cell Cycle	cell stage	cell stage of cell lines	0.000829	AR, BHLHE40, CCNE1, CDC25A, CDKN1A, CHKA, DDIT3, DUSP1, GADD45A, GDF15, GOLGA2, ID1, JUB, LMNA, MATK, MT1A, NASP, RASSF1, SHC1, SIAH1, TXNIP	21
Cell Cycle	G1 phase	G1 phase of eukaryotic cells	0.000768	BHLHE40, CCNE1, CCNE2, CDKN1A, DDIT3, DUSP1, GDF15, ID2, LMNA, MT1A, NASP, PRKCH	12
Cell Cycle	mitosis	mitosis	0.000768	AR, CCNE1, CDC25A, CDKN1A, CXCL10, GOLGA2, HBEGF, IGFBP3, JUB, MATK, RASSF1, RCC1 (includes EG:1104), SHC1, SIAH1, THBS1, VEGFA	16
Cell Cycle	G1 phase	G1 phase of keratinocytes	0.000748	ID2, PRKCH	2
Cell Cycle	mitosis	exit from mitosis of breast cancer cell lines	0.000748	CCNE1, CDKN1A	2
Cell Cycle	interphase	interphase of epithelial cells	0.000657	CCNE1, ID2, PRKCH	3
Cell Cycle	S phase	S phase of bone cancer cell lines	0.000657	BHLHE40, CCNE1, CDC25A	3
Cell Cycle	G1 phase	G1 phase of normal cells	0.000594	CCNE2, CDKN1A, ID2, PRKCH	4
Cell Cycle	interphase	interphase of bone cancer cell lines	0.000507	BHLHE40, CCNE1, CDC25A, CDKN1A, DUSP1	5
Cell Cycle	cell stage	cell stage of breast cancer cell lines	0.000305	AR, BHLHE40, CCNE1, CDC25A, CDKN1A, GDF15, MATK, SIAH1	8
Cell Cycle	cell division process	cell division process of fibroblasts	0.00024	CCNE1, CCNE2, CDKN1A, GADD45A, HBEGF, ID3	6
Cell Cycle	cell division process	arrest in cell division process	0.00024	AR, BHLHE40, CCNE1, CDC25A, CDKN3, CDKN1A, CHKA, CHN2, DDIT3, DUSP1, GADD45A, GDF15, GOLGA2, IL8, LMNA, PPP1R15A, PRKCH, RASSF1, THBS1, TXNIP, XBP1	21
Cell Cycle	cell division process	arrest in cell division process of breast cancer cell lines	0.000202	AR, BHLHE40, CCNE1, CDKN1A, CHN2, GDF15, XBP1	7
Cell Cycle	interphase	interphase of eukaryotic cells	0.00017	AR, BHLHE40, CCNE1, CCNE2, CDC25A, CDKN1A, CHKA, DDIT3, DUSP1, GADD45A, GDF15, ID1, ID2, ID3, LMNA, MT1A, NASP, PRKCH, SHC1, TXNIP	20
Cell Cycle	interphase	interphase of fibroblasts	0.000165	CCNE1, CCNE2, CDKN1A, GADD45A, ID3	5
Cell Cycle	cell stage	cell stage of epithelial cells	0.000157	CCNE1, ID2, PIM1, PRKCH	4
Cell Cycle	cell division process	cell division process of normal cells	0.00014	CCNE1, CCNE2, CDKN1A, CHKA, CXCL10, GADD45A, HBEGF, ID2, ID3, PIM1, PRKCH, VEGFA	12
Cell Cycle	G1/S phase transition	G1/S phase transition	6.16e-05	ACVR1, ACVR1B, CCNE1, CCNE2, CDKN3, CDKN1A, GADD45A, ID2, MT1A, NASP, RCC1 (includes EG:1104)	11
Cell Cycle	cell stage	cell stage of normal cells	4.02e-05	CCNE1, CCNE2, CDKN1A, CHKA, GADD45A, ID2, ID3, PIM1, PRKCH, VEGFA	10
Cell Cycle	interphase	interphase	3.94e-05	ACVR1, ACVR1B, AR, BHLHE40, CCNE1, CCNE2, CDC25A, CDKN3, CDKN1A, CHKA, DDIT3, DUSP1, GADD45A, GDF15, ID1, ID2, ID3, LMNA, MT1A, NASP, PRKCH, RCC1 (includes EG:1104), SHC1, TXNIP	24
Cell Cycle	mitosis	mitosis of breast cancer cell lines	3.55e-05	CCNE1, CDKN1A, MATK, SIAH1	4
Cell Cycle	interphase	interphase of normal cells	3.08e-05	CCNE1, CCNE2, CDKN1A, CHKA, GADD45A, ID2, ID3, PRKCH	8
Cell Cycle	cell division process	cell division process of breast cancer cell lines	2.44e-05	AR, BHLHE40, CCNE1, CDC25A, CDKN1A, CHN2, GDF15, MATK, SERTAD1, SIAH1, XBP1	11
Cell Cycle	cell stage	cell stage	1.88e-05	ACVR1, ACVR1B, AR, BHLHE40, CCNE1, CCNE2, CDC25A, CDKN3, CDKN1A, CHKA, CXCL10, DDIT3, DUSP1, GADD45A, GDF15, GOLGA2, HBEGF, ID1, ID2, ID3, IGFBP3, JUB, LMNA, MATK, MT1A, NASP, PIM1, PRKCH, RASSF1, RCC1 (includes EG:1104), SHC1, SIAH1, THBS1, TXNIP, VEGFA	35
Cell Cycle	cell stage	cell stage of eukaryotic cells	1.49e-05	AR, BHLHE40, CCNE1, CCNE2, CDC25A, CDKN1A, CHKA, DDIT3, DUSP1, GADD45A, GDF15, GOLGA2, ID1, ID2, ID3, JUB, LMNA, MATK, MT1A, NASP, PIM1, PRKCH, RASSF1, SHC1, SIAH1, TXNIP, VEGFA	27
Cell Cycle	G1 phase	G1 phase	1.33e-05	ACVR1, ACVR1B, BHLHE40, CCNE1, CCNE2, CDKN3, CDKN1A, DDIT3, DUSP1, GADD45A, GDF15, ID2, LMNA, MT1A, NASP, PRKCH, RCC1 (includes EG:1104)	17
Cell Cycle	cell division process	cell division process of cell lines	9.58e-06	AR, BCL6, BHLHE40, CCNE1, CDC25A, CDKN1A, CHKA, CHN2, CSNK2A2, DDIT3, DUSP1, GADD45A, GDF15, GOLGA2, ID1, IGFBP3, JUB, LMNA, MATK, MT1A, NASP, NEDD9, PCNA, PRKCH, RASSF1, SERTAD1, SHC1, SIAH1, THBS1, TXNIP, XBP1	31
Cell Cycle	cell cycle progression	cell cycle progression	7.28e-06	AR, ASNS, ATF3, BCL6, BHLHE40, CCNE1, CDC25A, CDKN3, CDKN1A, CHN2, CSNK2A2, CXCL10, DUSP1, GADD45A, GOLGA2, HBEGF, ID1, IGFBP3, IL8, JUB, MATK, NEDD9, PCNA, PPP1R15A, PRKCH, RASSF1, RCC1 (includes EG:1104), SHC1, SIAH1, THBS1, VEGFA, XBP1	32
Cell Cycle	cell division process	cell division process of tumor cell lines	6.59e-06	AR, BCL6, BHLHE40, CCNE1, CDC25A, CDKN1A, CHKA, CHN2, CSNK2A2, DDIT3, DUSP1, GADD45A, GDF15, GOLGA2, IGFBP3, JUB, MATK, MT1A, NASP, NEDD9, PCNA, PRKCH, RASSF1, SERTAD1, SHC1, SIAH1, THBS1, XBP1	28
Cell Cycle	cell division process	cell division process	1.93e-06	ACVR1, ACVR1B, AR, ASNS, ATF3, BCL6, BHLHE40, CCNE1, CCNE2, CDC25A, CDKN3, CDKN1A, CHKA, CHN2, CREBBP, CSNK2A2, CXCL10, DDIT3, DUSP1, GADD45A, GDF15, GOLGA2, HBEGF, ID1, ID2, ID3, IGFBP3, IL8, JUB, LMNA, MATK, MT1A, NASP, NDEL1, NEDD9, PCNA, PIM1, PPP1R15A, PRKCH, RASSF1, RCC1 (includes EG:1104), SERTAD1, SHC1, SIAH1, THBS1, TXNIP, VEGFA, XBP1	48
Cell Cycle	cell division process	cell division process of eukaryotic cells	2.09e-07	AR, BCL6, BHLHE40, CCNE1, CCNE2, CDC25A, CDKN1A, CHKA, CHN2, CSNK2A2, CXCL10, DDIT3, DUSP1, GADD45A, GDF15, GOLGA2, HBEGF, ID1, ID2, ID3, IGFBP3, JUB, LMNA, MATK, MT1A, NASP, NEDD9, PCNA, PIM1, PRKCH, RASSF1, SERTAD1, SHC1, SIAH1, THBS1, TXNIP, VEGFA, XBP1	38
Cell Death	cell death	cell death of breast cancer cell lines	0.00886	BCL2L2, BIRC2, CDKN1A, DUSP1, FBXO32, GADD45A, IGFBP3, JUN, NEDD9, RIPK2, UGCG, VEGFA, XBP1	13
Cell Death	cell death	cell death of kidney cell lines	0.00779	BIRC2, FDFT1, IGFBP3, MT3, NDEL1, PPP1R15A, SIAH1, SRXN1, TRIB3	9
Cell Death	sub-G1 phase	arrest in sub-G1 phase of eukaryotic cells	0.00725	AR, CDKN1A, TXNIP	3
Cell Death	apoptosis	apoptosis of breast cancer cell lines	0.00723	BCL2L2, BIRC2, CDKN1A, DUSP1, FBXO32, GADD45A, IGFBP3, JUN, NEDD9, RIPK2, UGCG, XBP1	12
Cell Death	apoptosis	apoptosis of prostate cancer cell lines	0.00576	ACACA, AR, BIRC2, GADD45A, GDF15, HOXC6, IGFBP3, PMAIP1	8
Cell Death	lysis	lysis of endothelial cell lines	0.00432	CD55, VEGFA	2
Cell Death	survival	survival of breast cancer cell lines	0.00345	CDKN1A, CXCR7, DUSP1, ID2, IGFBP3, UGCG	6
Cell Death	apoptosis	apoptosis of melanoma cell lines	0.0015	BIRC2, DDIT3, EGR1, GADD45A, PMAIP1, PPP1R15A	6
Cell Death	cell death	cell death of prostate cancer cell lines	0.00122	ACACA, AR, BIRC2, DDIT3, FDFT1, GADD45A, GDF15, HOXC6, IGFBP3, PMAIP1	10
Cell Death	cell death	cell death of ovarian cancer cell lines	0.00121	BIRC2, DDIT3, DUSP1, KLF6, PMAIP1, UGCG, YARS	7
Cell Death	cell death	cell death of pheochromocytoma cell lines	0.000775	DHCR24, HERPUD1, SIAH1, SNCA	4
Cell Death	apoptosis	apoptosis of tumor cell lines	0.000101	ACACA, AR, ASNS, BCL6, BCL2L2, BHLHE40, BIRC2, CD55, CDKN1A, CEBPB, CHKA, CSNK2A2, DDIT3, DHCR24, DUSP1, EGR1, EPAS1, FBXO32, GADD45A, GDF15, HOXC6, IGFBP3, IRF8, JUN, KLF6, LMNB1, NEDD9, NFIL3, NUPR1, PCNA, PMAIP1, PPP1R15A, RASSF1, RIPK2, RNF144B, SCD, SIAH1, SNCA, UGCG, VEGFA, XBP1	41
Cell Death	cell death	cell death of tumor cell lines	8.89e-05	ACACA, AR, ASNS, BCL6, BCL2L2, BHLHE40, BIRC2, CD55, CDKN1A, CEBPB, CHKA, CSNK2A2, DDIT3, DHCR24, DUSP1, EGR1, EPAS1, FBXO32, FDFT1, GADD45A, GDF15, HERPUD1, HOXC6, IGFBP3, IRF8, JUN, KLF6, LMNB1, NEDD9, NFIL3, NUPR1, OBFC2A, PCNA, PMAIP1, PPP1R15A, RASSF1, RELB, RIPK2, RNF144B, SCD, SIAH1, SLC7A11, SNCA, UGCG, VEGFA, XBP1, YARS	47
Cell Death	apoptosis	apoptosis of cell lines	2.24e-06	ACACA, AR, ASNS, ATF3, BCL6, BCL2L2, BHLHE40, BIRC2, CBLB, CD55, CDKN1A, CEBPB, CHKA, CSNK2A2, DDIT3, DHCR24, DUSP1, EGR1, EPAS1, FBXO32, GADD45A, GDF15, HOXC6, ID1, ID2, IGFBP3, IL8, IRF8, JUN, KLF6, LMNB1, NEDD9, NFIL3, NUPR1, PCNA, PIM1, PLEKHF1, PMAIP1, PPP1R15A, RASSF1, RIPK2, RNF144B, SCD, SHC1, SIAH1, SNCA, SRXN1, TRIB3, UGCG, VEGFA, XBP1	51
Cell Death	cell death	cell death of cell lines	1.58e-06	ACACA, AR, ASNS, ATF3, BCL6, BCL2L2, BHLHE40, BIRC2, CBLB, CD55, CDKN1A, CEBPB, CHKA, CSNK2A2, DDIT3, DHCR24, DUSP1, EGR1, EPAS1, FBXO32, FDFT1, GADD45A, GDF15, HERPUD1, HOXC6, ID1, ID2, IGFBP3, IL8, IRF8, JUN, KLF6, LMNB1, MT3, NDEL1, NEDD9, NFIL3, NUPR1, OBFC2A, PCNA, PIM1, PLEKHF1, PMAIP1, PPP1R15A, RASSF1, RELB, RIPK2, RNF144B, SCD, SHC1, SIAH1, SLC7A11, SNCA, SRXN1, TRIB3, UGCG, VEGFA, XBP1,…	59
Cell Death	apoptosis	apoptosis	8.8e-07	ACACA, ACVR1, ACVR1B, AKTIP, AR, ARG2, ASNS, ATF3, BCL6, BCL2L2, BHLHE40, BIRC2, C8ORF4, CBLB, CCNE1, CD55, CDKN1A, CEBPB, CHKA, CREBBP, CSNK2A2, DDIT3, DHCR24, DUSP1, EGR1, EPAS1, FBXO32, GADD45A, GDF15, HBEGF, HERPUD1, HOXC6, ID1, ID2, IGFBP3, IL8, IRF8, JUN, KLF6, LMNB1, MAGED1, MT2A, NEDD9, NFE2L2, NFIL3, NUPR1, PCNA, PIM1, PLEKHF1, PMAIP1, PPP1R15A, RASSF1, RIPK2, RND3, RNF144B, SCD, SHC1, S…	69
Cell Death	apoptosis	apoptosis of eukaryotic cells	8.15e-07	ACACA, AKTIP, AR, ASNS, ATF3, BCL6, BCL2L2, BHLHE40, BIRC2, C8ORF4, CBLB, CD55, CDKN1A, CEBPB, CHKA, CSNK2A2, DDIT3, DHCR24, DUSP1, EGR1, EPAS1, FBXO32, GADD45A, GDF15, HBEGF, HERPUD1, HOXC6, ID1, ID2, IGFBP3, IL8, IRF8, JUN, KLF6, LMNB1, NEDD9, NFIL3, NUPR1, PCNA, PIM1, PLEKHF1, PMAIP1, PPP1R15A, RASSF1, RIPK2, RND3, RNF144B, SCD, SHC1, SIAH1, SNCA, SRXN1, THBS1, TRIB3, TXNIP, UGCG, UNG, VEGFA, …	59
Cell Death	cell death	cell death of eukaryotic cells	5.15e-07	ACACA, AKTIP, AR, ASNS, ATF3, BCL6, BCL2L2, BHLHE40, BIRC2, C8ORF4, CBLB, CD55, CDKN1A, CEBPB, CHKA, CSNK2A2, DDIT3, DHCR24, DUSP1, EFNA1, EGR1, EPAS1, FBXO32, FDFT1, GADD45A, GDF15, HBEGF, HERPUD1, HOXC6, ID1, ID2, IGFBP3, IL8, IRF8, JUN, KLF6, LMNB1, MT3, NDEL1, NEDD9, NFIL3, NPC1, NUPR1, OBFC2A, PCNA, PIM1, PLEKHF1, PMAIP1, PPP1R15A, RASSF1, RELB, RIPK2, RND3, RNF144B, SCD, SHC1, SIAH1, SLC7A1…	68
Cell Death	cell death	cell death	5.06e-07	ACACA, ACVR1, ACVR1B, AKTIP, AR, ARG2, ASNS, ATF3, BCL6, BCL2L2, BHLHE40, BIRC2, C8ORF4, CBLB, CCNE1, CD55, CDKN1A, CEBPB, CHKA, CREBBP, CSNK2A2, CYB5A, DDIT3, DHCR24, DUSP1, EFNA1, EGR1, EPAS1, FBXO32, FDFT1, GADD45A, GDF15, HBEGF, HERPUD1, HOXC6, ID1, ID2, IGFBP3, IL8, IRF8, JUN, KLF6, LMNB1, MAGED1, MT3, MT2A, NDEL1, NEDD9, NFE2L2, NFIL3, NPC1, NUPR1, OBFC2A, OPTN, PCNA, PIM1, PLEKHF1, PMAIP1,…	79
Cellular Growth and Proliferation	proliferation	proliferation of endometrial stromal cells	0.00708	AR, IL8	2
Cellular Growth and Proliferation	quantity	quantity of prostate cancer cell lines	0.00708	AR, IGFBP3	2
Cellular Growth and Proliferation	colony formation	colony formation of tumor cell lines	0.00628	CDKN1A, EPAS1, GADD45A, IGFBP3, NUPR1, PTGES, RASSF1, RRM2, SERTAD1, VEGFA	10
Cellular Growth and Proliferation	growth	growth of normal cells	0.00598	C8ORF4, CCNE1, CDKN1A, CXCL10, HBEGF, ID2, MT3, PRKCH, THBS1, VEGFA	10
Cellular Growth and Proliferation	proliferation	proliferation of colon cancer cell lines	0.00537	CDKN1A, ID2, MT1A, NEDD9, PTGES, RRM2	6
Cellular Growth and Proliferation	growth	growth of lung cancer cell lines	0.00472	CDKN1A, IGFBP3, PIK3R1, PIM1, RASSF1, SLC3A2, SLC7A11	7
Cellular Growth and Proliferation	proliferation	proliferation of thyroid cells	0.00432	C8ORF4, CCNE1	2
Cellular Growth and Proliferation	proliferation	proliferation of stromal cells	0.00373	AR, IGFBP3, IL8	3
Cellular Growth and Proliferation	formation	formation of endothelial cells	0.00285	CCL2, IL8, VEGFA	3
Cellular Growth and Proliferation	quantity	quantity of cell lines	0.00242	AR, BHLHE40, CCNE1, CDC25A, CDKN1A, IGFBP3, KLF4, PIM1	8
Cellular Growth and Proliferation	growth	arrest in growth of colon cancer cell lines	0.0022	CDKN1A, KLF4	2
Cellular Growth and Proliferation	growth	growth of epithelial cells	0.00189	CDKN1A, HBEGF, ID2, MT3, PRKCH	5
Cellular Growth and Proliferation	growth	growth of tumor cells	0.00167	CCNE1, CDKN1A, DDIT3, EGR1, IGFBP3, INHBB, SLC3A2, TFG, VEGFA	9
Cellular Growth and Proliferation	growth	growth of tumor cell lines	0.00126	AR, BCAR3, BCL6, CDKN1A, CXCR7, EIF1, ELF3, GDF15, HBEGF, HOXC6, ID1, IGFBP3, IL8, JUN, KLF4, MATK, PIK3R1, PIM1, PRKCH, RASSF1, SERTAD1, SIAH1, SLC3A2, SLC7A11, THBS1, TXNIP, VEGFA, XBP1	28
Cellular Growth and Proliferation	growth	growth of breast cancer cell lines	0.000887	AR, BCAR3, CXCR7, ELF3, HBEGF, IGFBP3, JUN, MATK, PRKCH, SIAH1, XBP1	11
Cellular Growth and Proliferation	colony formation	colony formation of cells	0.000879	CCNE1, CDCA7, CDKN1A, EPAS1, GADD45A, IGFBP3, NUPR1, PIK3R1, PPP1R15A, PTGES, RASD1, RASSF1, RRM2, SERTAD1, SLC3A2, VEGFA	16
Cellular Growth and Proliferation	proliferation	proliferation of cells	0.000806	ACACA, ACVR1, AR, BCAR3, BCL6, C8ORF4, CBFA2T2, CCL2, CCNE1, CCNE2, CDC25A, CDCA7, CDKN3, CDKN1A, CHKA, CHN2, CXCL10, EFNA1, EGR1, ELF3, FDFT1, GOLGA2, HBEGF, HOXC6, ID1, ID2, ID3, IGFBP3, IL8, INSIG1, IRF8, JUN, KLF4, KLF6, MAGED1, MAPK6, MATK, MERTK, MT3, MT1A, MT2A, MVD, NEDD9, PCNA, PIM1, PNP, PTGES, RIPK2, RNF41, RRM2, SERTAD1, SH2B3, SHC1, THBS1, UGT2B15, UGT2B17, ULBP1, VEGFA	58
Cellular Growth and Proliferation	growth	growth of cell lines	0.000469	AR, BCAR3, BCL6, C8ORF4, CBLB, CDKN1A, CHKA, CXCR7, EIF1, ELF3, GDF15, HBEGF, HOXC6, ID1, IGFBP3, IL8, JUN, KLF4, MATK, PIK3R1, PIM1, PPP1R15A, PRKCH, RASSF1, RELB, SERTAD1, SH2B3, SIAH1, SLC3A2, SLC7A11, THBS1, TXNIP, VEGFA, XBP1	34
Cellular Growth and Proliferation	proliferation	proliferation of eukaryotic cells	0.000329	ACACA, ACVR1, AR, BCAR3, BCL6, C8ORF4, CCL2, CCNE1, CCNE2, CDKN1A, CHKA, CHN2, CXCL10, EFNA1, EGR1, ELF3, FDFT1, GOLGA2, HBEGF, HOXC6, ID1, ID2, ID3, IGFBP3, IL8, IRF8, JUN, KLF6, MAGED1, MAPK6, MERTK, MT1A, NEDD9, PCNA, PIM1, PNP, PTGES, RIPK2, RNF41, RRM2, SERTAD1, SH2B3, SHC1, THBS1, UGT2B15, UGT2B17, ULBP1, VEGFA	48
Cellular Growth and Proliferation	colony formation	colony formation of lung cancer cell lines	0.000325	CDKN1A, GADD45A, IGFBP3, RASSF1	4
Cellular Growth and Proliferation	growth	growth of keratinocytes	0.00023	CDKN1A, ID2, MT3, PRKCH	4
Cellular Growth and Proliferation	colony formation	colony formation of cell lines	0.000147	CCNE1, CDCA7, CDKN1A, EPAS1, GADD45A, IGFBP3, NUPR1, PIK3R1, PTGES, RASD1, RASSF1, RRM2, SERTAD1, SLC3A2, VEGFA	15
Cellular Growth and Proliferation	proliferation	proliferation of prostate cancer cell lines	0.000146	ACACA, AR, FDFT1, HOXC6, IGFBP3, IL8, SHC1, UGT2B15, UGT2B17	9
Cellular Growth and Proliferation	proliferation	proliferation of adenocarcinoma cells	7.98e-05	ID1, ID2, ID3	3
Cellular Growth and Proliferation	proliferation	proliferation of cell lines	3.08e-05	ACACA, ACVR1, AR, BCAR3, BCL6, CCL2, CCNE1, CCNE2, CDKN1A, CHKA, CHN2, CXCL10, EGR1, ELF3, FDFT1, GOLGA2, HOXC6, ID1, ID2, IGFBP3, IL8, JUN, KLF6, MAGED1, MAPK6, MERTK, MT1A, NEDD9, PCNA, PIM1, PTGES, RIPK2, RNF41, RRM2, SH2B3, SHC1, THBS1, UGT2B15, UGT2B17, VEGFA	40
Cellular Growth and Proliferation	growth	growth of eukaryotic cells	3.02e-05	AR, BCAR3, BCL6, C8ORF4, CBLB, CCNE1, CDKN1A, CHKA, CXCL10, CXCR7, DDIT3, EGR1, EIF1, ELF3, GDF15, HBEGF, HOXC6, ID1, ID2, IGFBP3, IL8, INHBB, JUN, KLF4, MATK, MT3, PIK3R1, PIM1, PPP1R15A, PRKCH, RASSF1, RELB, SERTAD1, SH2B3, SIAH1, SLC3A2, SLC7A11, TFG, THBS1, TXNIP, VEGFA, XBP1	42
Cellular Growth and Proliferation	proliferation	proliferation of tumor cell lines	2.58e-05	ACACA, ACVR1, AR, BCAR3, BCL6, CCL2, CCNE1, CCNE2, CDKN1A, CHKA, CHN2, FDFT1, GOLGA2, HOXC6, ID1, ID2, IGFBP3, IL8, JUN, MAGED1, MAPK6, MT1A, NEDD9, PCNA, PIM1, PTGES, RNF41, RRM2, SH2B3, SHC1, THBS1, UGT2B15, UGT2B17, VEGFA	34
Cellular Growth and Proliferation	proliferation	proliferation of breast cancer cell lines	1.68e-05	AR, BCAR3, CCNE1, CCNE2, CDKN1A, CHKA, CHN2, ID1, ID2, IGFBP3, MAGED1, MAPK6, RNF41, VEGFA	14
Cellular Growth and Proliferation	growth	growth of cells	9.95e-06	ACVR1B, AR, ATF3, ATF4, ATP5G1, BCAR3, BCL6, C8ORF4, CBLB, CCNE1, CD55, CD63, CDKN1A, CEBPB, CHKA, CXCL10, CXCR7, DDIT3, EGR1, EIF1, ELF1, ELF3, GADD45A, GDF15, GOLGA2, HBEGF, HNRNPAB, HOXC6, ID1, ID2, IGFBP3, IL8, INHBB, JUN, JUND, JUP, KLF4, LITAF, MAGED1, MATK, MT3, NUPR1, OPTN, PIK3R1, PIM1, PPP1R15A, PRKCH, PSMB10, RASSF1, RELB, SERTAD1, SH2B3, SHC1, SIAH1, SLC3A2, SLC7A11, SRSF2, TFG, THBS1…	62
Gene Expression	activation	activation of Ets element	0.00725	CREBBP, ELF3, JUN	3
Gene Expression	transcription	transcription of IL-4 response element	0.00708	CEBPB, CEBPG	2
Gene Expression	transrepression	transrepression	0.00708	AR, CEBPB	2
Gene Expression	transcription	transcription of C/EBP binding site	0.00432	AR, CEBPB	2
Gene Expression	binding	binding of E box motif	0.00285	ID1, ID2, ID3	3
Gene Expression	transcription	transcription of synthetic promoter	0.00245	AR, BHLHE40, BIRC2, CDKN1A, CEBPB, GADD45A, JUN, LITAF, NCOA6, RIPK2, SLC20A1, TFG, TRAF3IP2	13
Gene Expression	transcription	transcription of DNA	0.000293	ACVR1, ACVR1B, ARID5B, ATF4, BCL6, BUD31 (includes EG:8896), CEBPB, CEBPG, CHD2, CREBBP, DDIT3, EGR1, ELF1, ELF3, EPAS1, HOXC6, ID1, ID2, ID3, IRF8, IVNS1ABP, JUN, JUND, KLF6, KLF9, LITAF, NCOA6, NFAT5, NFE2L2, NFIL3, NR1D2, POLR2L (includes EG:5441), POLR3H, POLR3K, PRMT6, RPL6, TSC22D3, ZNF217	38
Gene Expression	transcription	transcription	1.2e-05	ACVR1, ACVR1B, AR, ARID5B, ATF3, ATF4, BCL6, BHLHE40, BIRC2, BUD31 (includes EG:8896), C10ORF2, CD3EAP, CDKN1A, CEBPB, CEBPG, CHD2, CREBBP, DDIT3, EGR1, ELF1, ELF3, EPAS1, GADD45A, HMGN2, HOXC6, ID1, ID2, ID3, INHBB, IRF8, IVNS1ABP, JUN, JUND, KLF6, KLF9, LITAF, MID1IP1, NCOA6, NFAT5, NFE2L2, NFIL3, NR1D2, POLR2L (includes EG:5441), POLR3H, POLR3K, PRMT6, PSMB10, RELB, RIPK2, RPL6, SH2B3, SHC1, S…	58
Cellular Movement	migration	migration of keratinocytes	0.00875	ADRB2, COL7A1, HBEGF	3
Cellular Movement	chemotaxis	chemotaxis of T lymphocytes	0.00818	CCL2, CXCL10, CXCR7, IL8, THBS1	5
Cellular Movement	chemotaxis	chemotaxis of microvascular endothelial cells	0.00708	IL8, THBS1	2
Cellular Movement	migration	migration of smooth muscle cells	0.00614	CCL2, CLIC4, HBEGF, SDC4, THBS1	5
Cellular Movement	invasion	invasion of tumor-infiltrating lymphocytes	0.0022	CCL2, IL8	2
Cellular Movement	migration	migration of cells	0.00201	ADRB2, AR, BCAR3, CCL2, CDKN1A, CLIC4, COL7A1, CXCL10, CXCR7, EGR1, GOLGA2, HBEGF, HMGCR, ID1, ID2, ID3, IGFBP3, IL8, JUN, JUP, KISS1R, NEDD9, PIM1, PPAP2A, PPAP2B, PRMT6, PTPN12, RASSF1, RNF41, SDC4, SERPINA3, THBS1, VEGFA, YARS	34
Cellular Movement	migration	migration of eukaryotic cells	0.00189	ADRB2, AR, BCAR3, CCL2, CDKN1A, CLIC4, COL7A1, CXCL10, CXCR7, EGR1, GOLGA2, HBEGF, HMGCR, ID1, ID3, IGFBP3, IL8, JUN, JUP, KISS1R, PIM1, PPAP2A, PPAP2B, PRMT6, PTPN12, RASSF1, RNF41, SDC4, SERPINA3, THBS1, VEGFA, YARS	32
Cellular Movement	chemotaxis	chemotaxis of endothelial cells	0.00155	CCL2, IL8, THBS1, VEGFA	4
Cellular Movement	chemotaxis	chemotaxis of endothelial cell lines	0.000775	IL8, THBS1, VEGFA, YARS	4
Cellular Movement	transmigration	transmigration of endothelial cell lines	0.000748	ID1, ID3	2
Cellular Movement	transmigration	transmigration of cell lines	0.000325	CCL2, ID1, ID3, VEGFA	4
Cellular Movement	cell movement	cell movement of endothelial cell lines	0.000113	ID1, ID3, IL8, THBS1, VEGFA, YARS	6
Cellular Movement	migration	migration of germ cells	2.04e-05	HMGCR, PPAP2A, PPAP2B	3

## Sheet: 24h_salinomycin
Effect of salinomycin treatment on VCaP gene expression
24 h treatment, FC > 1.5
Â© 2000-2011 Ingenuity Systems, Inc. All rights reserved.
Molecular and cellular functions (Top 5)
Name
Cell Cycle
Cellular Growth and Proliferation
Cell Death
DNA Replication, Recombination, and Repair
Cellular Assembly and Organization
Category	Function	Function Annotation	p-value	Molecules	# Molecules
Cell Cycle	cell division process	cell division process	2.7e-29	ABTB1, ACIN1, ACVR1, ACVR1B, AGK, AGT, AKAP8, AMACR, ANLN, AR, ASNS, ATF3, AURKA, AURKB, BCL6, BHLHE40, BIRC5, BLM, BOP1, BRCA1, BRE, BRSK1, BUB1, BUB3, CALR, CAMK1, CAMK2N1, CCDC99, CCNA2, CCNB1, CCNB2, CCNE1, CCNE2, CD320, CDC6, CDC7, CDC20, CDC123, CDC25A, CDC25B, CDC25C, CDCA5, CDCA8, CDK1, CDK2, CDK14, CDKN3, CDKN1A, CDKN1C, CDKN2B, CENPA, CENPF, CEP55, CHAF1A, CHEK1, CHEK2, CHFR, CHN2, CKAP…	231
Cell Cycle	cell stage	cell stage	4.23e-21	ACIN1, ACVR1, ACVR1B, AGK, AKAP8, AMACR, ANLN, AR, AURKA, AURKB, BHLHE40, BIRC5, BRCA1, BRE, BRSK1, BUB1, BUB3, CAMK1, CAMK2N1, CCDC99, CCNA2, CCNB1, CCNE1, CCNE2, CDC6, CDC7, CDC20, CDC45, CDC25A, CDC25B, CDC25C, CDCA5, CDCA8, CDK1, CDK2, CDKN3, CDKN1A, CDKN1C, CDKN2B, CDT1, CENPA, CENPF, CEP55, CHEK1, CHEK2, CHFR, CKAP2, CKAP5, CLIP1, CSE1L, CXCL10, DCTN2, DDIT3, DDX11, DLGAP5, DMC1, DUSP1, EP3…	162
Cell Cycle	cell cycle progression	cell cycle progression	1.24e-20	ABTB1, AGT, AKAP8, ANLN, AR, ASNS, ATF3, AURKA, AURKB, BCL6, BHLHE40, BIRC5, BLM, BOP1, BRCA1, BUB1, BUB3, CALR, CAMK2N1, CCDC99, CCNA2, CCNB1, CCNE1, CD320, CDC7, CDC20, CDC123, CDC25A, CDC25B, CDC25C, CDCA5, CDCA8, CDK1, CDK2, CDK14, CDKN3, CDKN1A, CDKN1C, CDKN2B, CENPA, CHAF1A, CHEK1, CHFR, CHN2, CKAP2, CKAP5, CKS2, CLIP1, CSE1L, CSNK2A2, CXCL10, DCTN2, DEK, DLGAP5, DNMT1, DUSP1, E2F2, EP300, …	142
Cell Cycle	mitosis	mitosis	2.33e-16	AKAP8, ANLN, AR, AURKA, AURKB, BIRC5, BUB1, BUB3, CCDC99, CCNB1, CCNE1, CDC7, CDC25A, CDC25B, CDC25C, CDCA5, CDCA8, CDK1, CDKN1A, CENPA, CHEK1, CHFR, CKAP2, CKAP5, CLIP1, CSE1L, CXCL10, DCTN2, DLGAP5, EPGN, ERBB2, ERBB3, FOXC1, FOXM1, GMNN, GOLGA2, GRK4, HAUS1, HBEGF, IGF1R, IGFBP3, INCENP, JUB, KIF11, KIF15, KIF2A, KIF2C, KNTC1, MAPK3, MATK, NCAPD2, NDC80, NEK2, NOLC1, NUF2, NUSAP1, PDGFRA, PKMY…	79
Cell Cycle	cell division process	cell division process of chromosomes	8.35e-16	AURKA, AURKB, BIRC5, BRCA1, CCNA2, CCNB1, CCNB2, CDKN1A, CHFR, CKAP2, CKS1B, DDX11, DSN1, ERBB2, ESPL1, GPSM2, HJURP, INCENP, KIF4A, NCAPD2, NCAPD3, NCAPG2, NCAPG (includes EG:64151), NDC80, NDEL1, NUF2, NUSAP1, PIM1, RIOK3, SKA1, SKA2, SKA3, SMC2, SMC4, SRPK1, STMN1, TACC3, TOP2A, TPX2, XRCC5	40
Cell Cycle	cell division process	cell division process of tumor cell lines	6.32e-14	ACIN1, AGK, AMACR, AR, AURKA, BCL6, BHLHE40, BIRC5, BLM, BRCA1, CAMK1, CAMK2N1, CCDC99, CCNA2, CCNB1, CCNE1, CDC7, CDC25A, CDC25B, CDC25C, CDCA8, CDK1, CDK2, CDK14, CDKN1A, CDKN1C, CDKN2B, CEP55, CHEK1, CHEK2, CHFR, CHN2, CKAP2, CKS2, CSE1L, CSNK2A2, DDIT3, DLGAP5, DUSP1, EP300, ERBB2, ERBB3, ERCC6L, ESRRA, FOXM1, GADD45A, GDF15, GMNN, GNL3, GOLGA2, GORASP2, IGF1R, IGFBP3, JUB, KIF14, KIF23, KIF2…	108
Cell Cycle	cell division process	cell division process of eukaryotic cells	3.8e-13	ACIN1, AGK, AGT, AMACR, ANLN, AR, AURKA, AURKB, BCL6, BHLHE40, BIRC5, BLM, BRCA1, CAMK1, CAMK2N1, CCDC99, CCNA2, CCNB1, CCNE1, CCNE2, CD320, CDC6, CDC7, CDC25A, CDC25B, CDC25C, CDCA8, CDK1, CDK2, CDK14, CDKN1A, CDKN1C, CDKN2B, CENPA, CEP55, CHEK1, CHEK2, CHFR, CHN2, CKAP2, CKS2, CLIP1, CSE1L, CSNK2A2, CXCL10, DDIT3, DLGAP5, DNM1L, DUSP1, E2F2, EP300, ERBB2, ERBB3, ERCC6L, ESRRA, FASN, FOXM1, GADD…	134
Cell Cycle	cell stage	cell stage of cell lines	5.99e-12	ACIN1, AGK, AMACR, AR, AURKA, AURKB, BHLHE40, BIRC5, BRCA1, CAMK1, CAMK2N1, CCDC99, CCNA2, CCNB1, CCNE1, CDC7, CDC25A, CDC25B, CDC25C, CDCA8, CDK1, CDK2, CDKN1A, CDKN1C, CDKN2B, CENPA, CEP55, CHEK1, CHEK2, CHFR, CKAP2, CLIP1, CSE1L, DDIT3, DLGAP5, DUSP1, EP300, ERBB2, ERBB3, ERCC6L, ESRRA, FOXM1, GADD45A, GDF15, GMNN, GNL3, GOLGA2, GORASP2, ID1, JUB, KIF14, KIF23, KIF20A, KIF20B, KIF4A, KIFC1, LM…	94
Cell Cycle	cell division process	cell division process of cell lines	6.79e-12	ACIN1, AGK, AMACR, AR, AURKA, AURKB, BCL6, BHLHE40, BIRC5, BLM, BRCA1, CAMK1, CAMK2N1, CCDC99, CCNA2, CCNB1, CCNE1, CDC7, CDC25A, CDC25B, CDC25C, CDCA8, CDK1, CDK2, CDK14, CDKN1A, CDKN1C, CDKN2B, CENPA, CEP55, CHEK1, CHEK2, CHFR, CHN2, CKAP2, CKS2, CLIP1, CSE1L, CSNK2A2, DDIT3, DLGAP5, DUSP1, EP300, ERBB2, ERBB3, ERCC6L, ESRRA, FOXM1, GADD45A, GDF15, GMNN, GNL3, GOLGA2, GORASP2, ID1, IGF1R, IGFBP…	117
Cell Cycle	segregation	segregation of chromosomes	1.27e-11	BRCA1, CCNA2, CCNB1, CCNB2, DDX11, DSN1, ESPL1, GPSM2, HJURP, INCENP, NCAPD2, NCAPD3, NCAPG2, NCAPG (includes EG:64151), NDC80, NDEL1, NUF2, NUSAP1, RIOK3, SKA1, SKA2, SKA3, SMC2, SMC4, SRPK1, TOP2A	26
Cell Cycle	cell stage	cell stage of tumor cell lines	1.38e-11	ACIN1, AGK, AMACR, AR, AURKA, BHLHE40, BIRC5, BRCA1, CAMK1, CAMK2N1, CCDC99, CCNA2, CCNB1, CCNE1, CDC7, CDC25A, CDC25B, CDC25C, CDCA8, CDK1, CDK2, CDKN1A, CDKN1C, CDKN2B, CEP55, CHEK1, CHEK2, CHFR, CSE1L, DDIT3, DLGAP5, DUSP1, EP300, ERBB2, ERBB3, ERCC6L, ESRRA, FOXM1, GADD45A, GDF15, GMNN, GNL3, GOLGA2, GORASP2, JUB, KIF14, KIF23, KIF20A, KIF20B, KIF4A, KIFC1, MAP2K6, MATK, MCM10, MMP9, MXD3, MY…	83
Cell Cycle	cell stage	cell stage of eukaryotic cells	1.47e-11	ACIN1, AGK, AMACR, ANLN, AR, AURKA, AURKB, BHLHE40, BIRC5, BRCA1, CAMK1, CAMK2N1, CCDC99, CCNA2, CCNB1, CCNE1, CCNE2, CDC6, CDC7, CDC25A, CDC25B, CDC25C, CDCA8, CDK1, CDK2, CDKN1A, CDKN1C, CDKN2B, CENPA, CEP55, CHEK1, CHEK2, CHFR, CKAP2, CLIP1, CSE1L, DDIT3, DLGAP5, DUSP1, EP300, ERBB2, ERBB3, ERCC6L, ESRRA, FOXM1, GADD45A, GDF15, GMNN, GNL3, GOLGA2, GORASP2, ID1, ID2, ID3, JUB, KIF14, KIF23, KIF…	101
Cell Cycle	mitosis	mitosis of cell lines	3e-11	AURKA, AURKB, BIRC5, CCNB1, CCNE1, CDC7, CDC25A, CDC25B, CDC25C, CDCA8, CDK1, CDKN1A, CENPA, CHEK1, CKAP2, CLIP1, CSE1L, DLGAP5, FOXM1, JUB, MATK, PKMYT1, PLK1, PTTG1, RAD21, RASSF1, SIAH1, STIL, TCP1, TOP2A, TOP2B	31
Cell Cycle	cell division process	cell division process of cervical cancer cell lines	3.6e-11	AURKA, BIRC5, BLM, CCDC99, CCNA2, CCNB1, CDC25A, CDC25B, CDC25C, CDCA8, CEP55, CHEK1, CKS2, CSE1L, CSNK2A2, DLGAP5, ERCC6L, FOXM1, GOLGA2, GORASP2, JUB, KIF14, KIF23, KIF20A, KIF4A, KIFC1, MAP2K6, MCM10, NASP, NCAPD2, NUF2, PLK1, POLA1, PTTG1, RAD21, RAD51, RASSF1, RMI1, RPA1, SSRP1, STIL, STX16, TCP1, TOP2A, TOP2B	45
Cell Cycle	cell stage	cell stage of cervical cancer cell lines	1.1e-10	AURKA, BIRC5, CCDC99, CCNA2, CCNB1, CDC25A, CDC25B, CDC25C, CDCA8, CEP55, CHEK1, CSE1L, DLGAP5, ERCC6L, FOXM1, GOLGA2, GORASP2, JUB, KIF14, KIF23, KIF20A, KIF4A, KIFC1, MAP2K6, MCM10, NASP, NCAPD2, NUF2, PLK1, POLA1, PTTG1, RAD21, RASSF1, RPA1, SSRP1, STIL, STX16, TCP1, TOP2A, TOP2B	40
Cell Cycle	mitosis	mitosis of tumor cell lines	1.22e-09	AURKA, BIRC5, CCNB1, CCNE1, CDC7, CDC25A, CDC25B, CDC25C, CDCA8, CDK1, CDKN1A, CHEK1, CSE1L, DLGAP5, FOXM1, JUB, MATK, PKMYT1, PLK1, PTTG1, RAD21, RASSF1, SIAH1, STIL, TCP1, TOP2A, TOP2B	27
Cell Cycle	cell division process	arrest in cell division process	1.26e-09	ACIN1, AGK, AMACR, AR, AURKA, AURKB, BHLHE40, BIRC5, BRCA1, BUB1, CALR, CAMK1, CAMK2N1, CCDC99, CCNA2, CCNB1, CCNE1, CDC7, CDC123, CDC25A, CDC25B, CDC25C, CDK1, CDK2, CDK14, CDKN3, CDKN1A, CDKN1C, CDKN2B, CHEK1, CHEK2, CHFR, CHN2, CKAP2, CKS2, CLIP1, CSE1L, DDIT3, DLGAP5, DUSP1, E2F2, EP300, ERBB2, FASN, FOXM1, GADD45A, GDF15, GNL3, GOLGA2, IL8, ING4, IRF7, KNTC1, KRT19, LMNA, MAP2K6, MCM7, MMP9,…	82
Cell Cycle	M phase	M phase	6.35e-09	ANLN, AURKA, CCDC99, CCNB1, CDC20, CDC25B, CDCA8, CDKN1A, CEP55, CHFR, DLGAP5, GOLGA2, INCENP, KIF14, KIF23, KIF20A, KIF20B, KIF4A, KIFC1, NCAPD2, NUF2, NUSAP1, PIM1, PRC1, PTTG1, RACGAP1, RASSF1, SIAH1, SKA1, SKA2, SSRP1, STX16, TOP2A, TOP2B, XRCC5	35
Cell Cycle	cell division process	delay in cell division process	1.23e-08	AURKA, CCNB1, CCNE1, CDC7, CDC25C, CDK1, CDKN1A, CHEK2, DLGAP5, FOXM1, LIG1, NASP, PCNA, PIM1, PLK1, POLA1, PTTG1, RAD21, SOD2, STAT1, TFDP1, TOP2A, TOP2B	23
Cell Cycle	mitosis	mitosis of eukaryotic cells	2.26e-08	AURKA, AURKB, BIRC5, CCNB1, CCNE1, CDC7, CDC25A, CDC25B, CDC25C, CDCA8, CDK1, CDKN1A, CENPA, CHEK1, CKAP2, CLIP1, CSE1L, DLGAP5, FOXM1, JUB, MATK, PKMYT1, PLK1, PTTG1, RAD21, RASSF1, SIAH1, STIL, TCP1, TOP2A, TOP2B, VEGFA	32
Cell Cycle	cell division process	delay in cell division process of eukaryotic cells	6.23e-08	AURKA, CCNB1, CCNE1, CDC25C, CDK1, CDKN1A, CHEK2, DLGAP5, LIG1, NASP, PCNA, PIM1, PLK1, POLA1, PTTG1, RAD21, SOD2, STAT1, TFDP1, TOP2A, TOP2B	21
Cell Cycle	mitosis	delay in mitosis	7.13e-08	CCNB1, CDC25C, CDK1, DLGAP5, FOXM1, PLK1, PTTG1, RAD21, TOP2A, TOP2B	10
Cell Cycle	cell division process	delay in cell division process of cell lines	8.73e-08	AURKA, CCNB1, CCNE1, CDC25C, CDK1, CDKN1A, CHEK2, DLGAP5, LIG1, NASP, PCNA, PLK1, POLA1, PTTG1, RAD21, SOD2, STAT1, TFDP1, TOP2A, TOP2B	20
Cell Cycle	mitosis	delay in mitosis of tumor cell lines	9.45e-08	CCNB1, CDC25C, CDK1, DLGAP5, PLK1, PTTG1, RAD21, TOP2A, TOP2B	9
Cell Cycle	cell division process	arrest in cell division process of tumor cell lines	2.77e-07	ACIN1, AGK, AMACR, AR, AURKA, BHLHE40, BIRC5, BRCA1, CAMK1, CAMK2N1, CCDC99, CCNA2, CCNB1, CCNE1, CDC7, CDC25B, CDC25C, CDK1, CDK2, CDK14, CDKN1A, CDKN1C, CDKN2B, CHEK1, CHEK2, CHFR, CHN2, CKAP2, CKS2, CSE1L, DDIT3, DLGAP5, DUSP1, EP300, ERBB2, FOXM1, GADD45A, GDF15, GNL3, GOLGA2, KRT19, MAP2K6, MMP9, NUF2, PLK1, PPARG, RASSF1, RBCK1, RPA1, RPL23, SSBP2, TCP1, TYMS, WEE1, XBP1	55
Cell Cycle	cell division process	delay in cell division process of tumor cell lines	4.47e-07	AURKA, CCNB1, CCNE1, CDC25C, CDK1, CDKN1A, DLGAP5, LIG1, NASP, PCNA, PLK1, POLA1, PTTG1, RAD21, SOD2, STAT1, TOP2A, TOP2B	18
Cell Cycle	cell cycle progression	arrest in cell cycle progression	5.35e-07	AR, AURKA, BRCA1, CALR, CCNA2, CCNB1, CDC123, CDC25A, CDC25B, CDK2, CDK14, CDKN3, CDKN1A, CDKN1C, CDKN2B, CHN2, CKAP2, CKS2, E2F2, ERBB2, FASN, GADD45A, IL8, ING4, IRF7, KRT19, MAP2K6, PA2G4, PCBP4, PLK1, PPARG, PPP1R15A, RASSF1, RASSF2, SESN1, SKP2, SSBP2, STAT1, TBRG4, TCP1, TGFB2, THBS1, XBP1	43
Cell Cycle	G2 phase	G2 phase of tumor cell lines	6.04e-07	AMACR, BRCA1, CCNA2, CCNB1, CDC25A, CDC25B, CDC25C, CDK1, CDKN1A, CHEK1, CHEK2, CSE1L, FOXM1, GADD45A, GMNN, GORASP2, MAP2K6, MYB (includes EG:4602), PLK1, RAD9A, RBBP8, RBCK1, RPA1, TCP1, WEE1	25
Cell Cycle	interphase	interphase	6.24e-07	ACIN1, ACVR1, ACVR1B, AGK, AMACR, AR, BHLHE40, BIRC5, BRCA1, BRE, BRSK1, CAMK1, CAMK2N1, CCNA2, CCNB1, CCNE1, CCNE2, CDC6, CDC7, CDC25A, CDC25B, CDC25C, CDCA5, CDK1, CDK2, CDKN3, CDKN1A, CDKN1C, CDKN2B, CENPF, CHEK1, CHEK2, CSE1L, DDIT3, DDX11, DUSP1, EP300, ERBB2, ERBB3, ESRRA, FOXM1, GADD45A, GADD45G, GDF15, GMNN, GNL3, GORASP2, ID1, ID2, ID3, ING4, KPNA2, LMNA, MAP2K6, MCM7, MCM10, MMP9, MXD3,…	79
Cell Cycle	mitosis	delay in mitosis of cervical cancer cell lines	6.56e-07	CCNB1, CDC25C, DLGAP5, PLK1, PTTG1, RAD21, TOP2A, TOP2B	8
Cell Cycle	polyploidization	polyploidization of eukaryotic cells	6.56e-07	AURKB, BIRC5, CDKN1A, PIM1, STMN1, TOP2A, TPX2, XRCC5	8
Cell Cycle	checkpoint control	checkpoint control	7.14e-07	BUB3, CCNE2, CDC6, CDC7, CDC20, CDC25A, CDC25C, CDK2, CHEK1, CHEK2, CHFR, ERCC3, FANCG, KNTC1, MCM7, NDC80, RBBP8, ZWILCH	18
Cell Cycle	M phase	M phase of eukaryotic cells	7.17e-07	ANLN, CCDC99, CDC25B, CEP55, CHFR, GOLGA2, KIF14, KIF23, KIF20A, KIF20B, KIF4A, KIFC1, NCAPD2, NUF2, PIM1, PTTG1, RASSF1, SIAH1, SSRP1, STX16, TOP2A, TOP2B, XRCC5	23
Cell Cycle	cell stage	arrest in cell stage	7.98e-07	ACIN1, AGK, AMACR, AR, AURKB, BHLHE40, BIRC5, BRCA1, BUB1, CAMK1, CAMK2N1, CCDC99, CCNA2, CCNB1, CCNE1, CDC7, CDC25B, CDC25C, CDK1, CDK2, CDKN1A, CDKN1C, CDKN2B, CHEK1, CHEK2, CHFR, CKAP2, CLIP1, CSE1L, DDIT3, DLGAP5, DUSP1, EP300, ERBB2, FOXM1, GADD45A, GDF15, GNL3, GOLGA2, KNTC1, LMNA, MAP2K6, MCM7, MMP9, NUF2, PLK1, RASSF1, RBCK1, RPA1, RPL23, SGOL1, SKP2, TCP1, TIMP2, TYMS, WEE1	56
Cell Cycle	cell stage	arrest in cell stage of tumor cell lines	8.59e-07	ACIN1, AGK, AMACR, AR, BHLHE40, BIRC5, BRCA1, CAMK1, CAMK2N1, CCDC99, CCNA2, CCNB1, CCNE1, CDC7, CDC25B, CDC25C, CDK1, CDK2, CDKN1A, CDKN1C, CDKN2B, CHEK1, CHEK2, CHFR, CSE1L, DDIT3, DLGAP5, DUSP1, EP300, ERBB2, FOXM1, GADD45A, GDF15, GNL3, GOLGA2, MAP2K6, MMP9, NUF2, PLK1, RASSF1, RBCK1, RPA1, RPL23, TCP1, TYMS, WEE1	46
Cell Cycle	G2 phase	G2 phase	9.84e-07	AMACR, BRCA1, BRE, BRSK1, CCNA2, CCNB1, CDC25A, CDC25B, CDC25C, CDK1, CDK2, CDKN1A, CDKN2B, CENPF, CHEK1, CHEK2, CSE1L, DDX11, EP300, ERBB2, FOXM1, GADD45A, GADD45G, GMNN, GORASP2, KPNA2, MAP2K6, MYB (includes EG:4602), PLK1, RAD9A, RBBP8, RBCK1, RPA1, TCP1, WEE1	35
Cell Cycle	cell stage	delay in cell stage	1.12e-06	CCNB1, CCNE1, CDC25C, CDK1, CDKN1A, CHEK2, DLGAP5, FOXM1, NASP, PIM1, PLK1, POLA1, PTTG1, RAD21, SOD2, STAT1, TOP2A, TOP2B	18
Cell Cycle	G2/M phase	G2/M phase	1.12e-06	AMACR, BRE, CDC25A, CDC25C, CENPF, CHEK1, CHEK2, CSE1L, EP300, FOXM1, GMNN, KPNA2, MYB (includes EG:4602), RAD9A, RBBP8, RBCK1, RPA1, WEE1	18
Cell Cycle	G2 phase	G2 phase of cell lines	1.54e-06	AMACR, BRCA1, CCNA2, CCNB1, CDC25A, CDC25B, CDC25C, CDK1, CDKN1A, CHEK1, CHEK2, CSE1L, EP300, ERBB2, FOXM1, GADD45A, GMNN, GORASP2, MAP2K6, MYB (includes EG:4602), PLK1, RAD9A, RBBP8, RBCK1, RPA1, TCP1, WEE1	27
Cell Cycle	cell stage	delay in cell stage of eukaryotic cells	2.51e-06	CCNB1, CCNE1, CDC25C, CDK1, CDKN1A, CHEK2, DLGAP5, NASP, PIM1, PLK1, POLA1, PTTG1, RAD21, SOD2, STAT1, TOP2A, TOP2B	17
Cell Cycle	G2/M phase	G2/M phase of tumor cell lines	2.61e-06	AMACR, CDC25A, CDC25C, CHEK1, CHEK2, CSE1L, FOXM1, GMNN, MYB (includes EG:4602), RAD9A, RBBP8, RBCK1, RPA1, WEE1	14
Cell Cycle	ploidy	ploidy	2.61e-06	AURKA, AURKB, BIRC5, CDKN1A, CHFR, CKAP2, CKS1B, ERBB2, PIM1, STMN1, TACC3, TOP2A, TPX2, XRCC5	14
Cell Cycle	interphase	interphase of tumor cell lines	2.64e-06	ACIN1, AGK, AMACR, AR, BHLHE40, BRCA1, CAMK1, CAMK2N1, CCNA2, CCNB1, CCNE1, CDC7, CDC25A, CDC25B, CDC25C, CDK1, CDK2, CDKN1A, CDKN1C, CDKN2B, CHEK1, CHEK2, CSE1L, DDIT3, DUSP1, EP300, ERBB2, ERBB3, ESRRA, FOXM1, GADD45A, GDF15, GMNN, GNL3, GORASP2, MAP2K6, MCM10, MMP9, MXD3, MYB (includes EG:4602), NASP, PLK1, POLA1, RAD9A, RBBP8, RBCK1, RPA1, RPL23, SKP2, SOD2, STAT1, TCP1, TYMS, WEE1	54
Cell Cycle	cell stage	arrest in cell stage of cell lines	2.85e-06	ACIN1, AGK, AMACR, AR, BHLHE40, BIRC5, BRCA1, CAMK1, CAMK2N1, CCDC99, CCNA2, CCNB1, CCNE1, CDC7, CDC25B, CDC25C, CDK1, CDK2, CDKN1A, CDKN1C, CDKN2B, CHEK1, CHEK2, CHFR, CKAP2, CLIP1, CSE1L, DDIT3, DLGAP5, DUSP1, EP300, ERBB2, FOXM1, GADD45A, GDF15, GNL3, GOLGA2, LMNA, MAP2K6, MCM7, MMP9, NUF2, PLK1, RASSF1, RBCK1, RPA1, RPL23, TCP1, TIMP2, TYMS, WEE1	51
Cell Cycle	mitosis	mitosis of cervical cancer cell lines	3.86e-06	AURKA, BIRC5, CCNB1, CDC25A, CDC25B, CDC25C, CDCA8, CSE1L, DLGAP5, JUB, PLK1, PTTG1, RAD21, RASSF1, STIL, TCP1, TOP2A, TOP2B	18
Cell Cycle	cell division process	arrest in cell division process of cell lines	4.03e-06	ACIN1, AGK, AMACR, AR, AURKA, BHLHE40, BIRC5, BRCA1, CAMK1, CAMK2N1, CCDC99, CCNA2, CCNB1, CCNE1, CDC7, CDC25B, CDC25C, CDK1, CDK2, CDK14, CDKN1A, CDKN1C, CDKN2B, CHEK1, CHEK2, CHFR, CHN2, CKAP2, CKS2, CLIP1, CSE1L, DDIT3, DLGAP5, DUSP1, EP300, ERBB2, FOXM1, GADD45A, GDF15, GNL3, GOLGA2, KRT19, LMNA, MAP2K6, MCM7, MMP9, NUF2, PLK1, PPARG, RASSF1, RBCK1, RPA1, RPL23, SSBP2, TCP1, TIMP2, TYMS, WEE1…	59
Cell Cycle	cell division process	arrest in cell division process of eukaryotic cells	4.54e-06	ACIN1, AGK, AMACR, AR, AURKA, BHLHE40, BIRC5, BRCA1, CAMK1, CAMK2N1, CCDC99, CCNA2, CCNB1, CCNE1, CDC7, CDC25B, CDC25C, CDK1, CDK2, CDK14, CDKN1A, CDKN1C, CDKN2B, CHEK1, CHEK2, CHFR, CHN2, CKAP2, CKS2, CLIP1, CSE1L, DDIT3, DLGAP5, DUSP1, E2F2, EP300, ERBB2, FASN, FOXM1, GADD45A, GDF15, GNL3, GOLGA2, KRT19, LMNA, MAP2K6, MCM7, MMP9, NUF2, PLK1, PPARG, RASSF1, RBCK1, RPA1, RPL23, SKP2, SSBP2, TCP1,…	62
Cell Cycle	M phase	M phase of cell lines	4.56e-06	CCDC99, CDC25B, CEP55, CHFR, GOLGA2, KIF14, KIF23, KIF20A, KIF20B, KIF4A, KIFC1, NCAPD2, NUF2, PTTG1, RASSF1, SIAH1, SSRP1, STX16, TOP2A, TOP2B, XRCC5	21
Cell Cycle	cell division process	delay in cell division process of cervical cancer cell lines	4.97e-06	AURKA, CCNB1, CDC25C, DLGAP5, NASP, PLK1, POLA1, PTTG1, RAD21, TOP2A, TOP2B	11
Cell Cycle	G2/M phase	G2/M phase of cell lines	5.2e-06	AMACR, CDC25A, CDC25C, CHEK1, CHEK2, CSE1L, EP300, FOXM1, GMNN, MYB (includes EG:4602), RAD9A, RBBP8, RBCK1, RPA1, WEE1	15
Cell Cycle	cytokinesis	cytokinesis	6.28e-06	ANLN, AURKA, CCNB1, CDC20, CDKN1A, CEP55, INCENP, KIF14, KIF23, KIF20A, KIF20B, KIF4A, KIFC1, NUSAP1, PIM1, PRC1, RACGAP1, SIAH1, SSRP1, STX16, TOP2A	21
Cell Cycle	M phase	M phase of tumor cell lines	6.99e-06	CCDC99, CDC25B, CEP55, CHFR, GOLGA2, KIF14, KIF23, KIF20A, KIF20B, KIF4A, KIFC1, NCAPD2, NUF2, PTTG1, RASSF1, SIAH1, SSRP1, STX16, TOP2A, TOP2B	20
Cell Cycle	cell stage	arrest in cell stage of eukaryotic cells	7.33e-06	ACIN1, AGK, AMACR, AR, BHLHE40, BIRC5, BRCA1, CAMK1, CAMK2N1, CCDC99, CCNA2, CCNB1, CCNE1, CDC7, CDC25B, CDC25C, CDK1, CDK2, CDKN1A, CDKN1C, CDKN2B, CHEK1, CHEK2, CHFR, CKAP2, CLIP1, CSE1L, DDIT3, DLGAP5, DUSP1, EP300, ERBB2, FOXM1, GADD45A, GDF15, GNL3, GOLGA2, LMNA, MAP2K6, MCM7, MMP9, NUF2, PLK1, RASSF1, RBCK1, RPA1, RPL23, SKP2, TCP1, TIMP2, TYMS, WEE1	52
Cell Cycle	mitosis	arrest in mitosis	7.34e-06	AURKB, BIRC5, BUB1, CCNE1, CDKN1A, CHEK1, CKAP2, CLIP1, CSE1L, KNTC1, PLK1, RASSF1, SGOL1, TCP1	14
Cell Cycle	interphase	interphase of fibroblasts	9.73e-06	CCNB1, CCNE1, CCNE2, CDC7, CDC25C, CDK2, CDKN1A, CHEK2, GADD45A, ID3, SKP2	11
Cell Cycle	interphase	interphase of cell lines	1.16e-05	ACIN1, AGK, AMACR, AR, BHLHE40, BRCA1, CAMK1, CAMK2N1, CCNA2, CCNB1, CCNE1, CDC7, CDC25A, CDC25B, CDC25C, CDK1, CDK2, CDKN1A, CDKN1C, CDKN2B, CHEK1, CHEK2, CSE1L, DDIT3, DUSP1, EP300, ERBB2, ERBB3, ESRRA, FOXM1, GADD45A, GDF15, GMNN, GNL3, GORASP2, ID1, LMNA, MAP2K6, MCM7, MCM10, MMP9, MXD3, MYB (includes EG:4602), NASP, PLK1, POLA1, PPARG, RAD9A, RBBP8, RBCK1, RPA1, RPL23, SKP2, SOD2, STAT1, TCP…	60
Cell Cycle	cell stage	delay in cell stage of cell lines	1.26e-05	CCNB1, CCNE1, CDC25C, CDK1, CHEK2, DLGAP5, NASP, PLK1, POLA1, PTTG1, RAD21, SOD2, STAT1, TOP2A, TOP2B	15
Cell Cycle	interphase	arrest in interphase of tumor cell lines	1.37e-05	ACIN1, AGK, AMACR, AR, BHLHE40, BRCA1, CAMK1, CAMK2N1, CCNA2, CCNB1, CCNE1, CDC7, CDC25B, CDC25C, CDK1, CDK2, CDKN1A, CDKN1C, CDKN2B, CHEK1, CHEK2, CSE1L, DDIT3, DUSP1, EP300, ERBB2, FOXM1, GADD45A, GDF15, GNL3, MAP2K6, MMP9, PLK1, RBCK1, RPA1, RPL23, TCP1, TYMS, WEE1	39
Cell Cycle	interphase	interphase of eukaryotic cells	1.78e-05	ACIN1, AGK, AMACR, AR, BHLHE40, BRCA1, CAMK1, CAMK2N1, CCNA2, CCNB1, CCNE1, CCNE2, CDC6, CDC7, CDC25A, CDC25B, CDC25C, CDK1, CDK2, CDKN1A, CDKN1C, CDKN2B, CHEK1, CHEK2, CSE1L, DDIT3, DUSP1, EP300, ERBB2, ERBB3, ESRRA, FOXM1, GADD45A, GDF15, GMNN, GNL3, GORASP2, ID1, ID2, ID3, LMNA, MAP2K6, MCM7, MCM10, MMP9, MXD3, MYB (includes EG:4602), NASP, PLK1, POLA1, PPARG, RAD9A, RBBP8, RBCK1, RPA1, RPL23,…	64
Cell Cycle	cell stage	delay in cell stage of tumor cell lines	1.84e-05	CCNB1, CCNE1, CDC25C, CDK1, DLGAP5, NASP, PLK1, POLA1, PTTG1, RAD21, SOD2, STAT1, TOP2A, TOP2B	14
Cell Cycle	cell stage	delay in cell stage of cervical cancer cell lines	2.24e-05	CCNB1, CDC25C, DLGAP5, NASP, PLK1, POLA1, PTTG1, RAD21, TOP2A, TOP2B	10
Cell Cycle	cell cycle progression	cell cycle progression of cervical cancer cell lines	2.24e-05	AURKA, CCNB1, CDC25B, CDC25C, CKS2, CSE1L, CSNK2A2, PLK1, RPA1, TCP1	10
Cell Cycle	cell division process	cell division process of colon cancer cell lines	2.39e-05	BIRC5, BRCA1, CAMK2N1, CDC25A, CDC25B, CDKN1A, CHEK1, CHEK2, CHFR, CKAP2, EP300, GADD45A, GMNN, KIF20B, MXD3, PLK1, PPARG, RAD9A, TYMS, WEE1	20
Cell Cycle	cell division process	arrest in cell division process of cervical cancer cell lines	2.5e-05	AURKA, BIRC5, CCDC99, CCNA2, CCNB1, CDC25B, CHEK1, CKS2, CSE1L, DLGAP5, GOLGA2, MAP2K6, NUF2, PLK1, RASSF1, RPA1, TCP1	17
Cell Cycle	mitosis	entry into mitosis of tumor cell lines	2.5e-05	AURKA, CDC25A, CDC25B, CDC25C, CHEK1, JUB, MATK, PKMYT1	8
Cell Cycle	cell division process	entry into cell division process of eukaryotic cells	2.65e-05	AURKA, BHLHE40, CCNE1, CDC6, CDC25A, CDC25B, CDC25C, CDK2, CDKN1A, CHEK1, CHEK2, DUSP1, ERBB2, FOXM1, GORASP2, ID3, JUB, MATK, MCM10, NCAPD2, PKMYT1, RBL1, SKP2, WEE1	24
Cell Cycle	mitosis	mitosis of epithelial cell lines	3.03e-05	AURKB, CDC25A, CDC25B, CKAP2, CLIP1, PTTG1	6
Cell Cycle	cell stage	cell stage of colon cancer cell lines	3.12e-05	BIRC5, BRCA1, CAMK2N1, CDC25A, CDC25B, CDKN1A, CHEK1, CHEK2, CHFR, EP300, GADD45A, GMNN, KIF20B, MXD3, PLK1, RAD9A, TYMS, WEE1	18
Cell Cycle	G2 phase	arrest in G2 phase of tumor cell lines	3.69e-05	AMACR, BRCA1, CCNA2, CCNB1, CDC25B, CDC25C, CDK1, CDKN1A, CHEK1, CHEK2, CSE1L, FOXM1, GADD45A, MAP2K6, PLK1, RBCK1, RPA1, TCP1, WEE1	19
Cell Cycle	cell stage	entry into cell stage of eukaryotic cells	3.84e-05	AURKA, BHLHE40, CCNE1, CDC6, CDC25A, CDC25B, CDC25C, CDK2, CDKN1A, CHEK1, CHEK2, ERBB2, FOXM1, GORASP2, ID3, JUB, MATK, MCM10, NCAPD2, PKMYT1, SKP2, WEE1	22
Cell Cycle	cell division process	arrest in cell division process of colon cancer cell lines	4.16e-05	BIRC5, BRCA1, CAMK2N1, CDKN1A, CHEK1, CHEK2, CHFR, CKAP2, EP300, GADD45A, PLK1, PPARG, TYMS	13
Cell Cycle	G2 phase	G2 phase of cervical cancer cell lines	4.17e-05	CCNA2, CDC25A, CDC25C, CHEK1, CSE1L, GORASP2, MAP2K6, PLK1, RPA1, TCP1	10
Cell Cycle	senescence	senescence of cells	4.19e-05	AGT, BHLHE40, BLM, BRCA1, BUB1, CDKN1A, CDKN1C, CDKN2B, CENPA, CSNK2A2, DEK, DUSP1, EP300, HDAC2, HJURP, ID1, RAC1, RBL1, RUNX1, VEGFA	20
Cell Cycle	M phase	M phase of cervical cancer cell lines	5.85e-05	CCDC99, CEP55, GOLGA2, KIF14, KIF23, KIF20A, KIF4A, KIFC1, NCAPD2, NUF2, RASSF1, SSRP1, STX16, TOP2A, TOP2B	15
Cell Cycle	cell stage	cell stage of bone cancer cell lines	9.37e-05	BHLHE40, CCNA2, CCNE1, CDC25A, CDC25B, CDK1, CDKN1A, CHFR, DUSP1, FOXM1, GNL3, PKMYT1, RPL23	13
Cell Cycle	cell division process	entry into cell division process of cervical cancer cell lines	9.67e-05	AURKA, CDC25A, CDC25B, CDC25C, FOXM1, GORASP2, JUB, MCM10, NCAPD2	9
Cell Cycle	cell stage	entry into cell stage of cervical cancer cell lines	9.67e-05	AURKA, CDC25A, CDC25B, CDC25C, FOXM1, GORASP2, JUB, MCM10, NCAPD2	9
Cell Cycle	G2/M phase	arrest in G2/M phase of tumor cell lines	9.67e-05	AMACR, CDC25C, CHEK1, CHEK2, CSE1L, FOXM1, RBCK1, RPA1, WEE1	9
Cell Cycle	cell division process	arrest in cell division process of breast cancer cell lines	0.000101	AR, BHLHE40, BRCA1, CAMK1, CCNE1, CDC25C, CDK1, CDKN1A, CHEK1, CHN2, ERBB2, GDF15, KRT19, RBCK1, WEE1, XBP1	16
Cell Cycle	cell division process	entry into cell division process of tumor cell lines	0.000101	AURKA, BHLHE40, CDC25A, CDC25B, CDC25C, CHEK1, DUSP1, FOXM1, GORASP2, JUB, MATK, MCM10, NCAPD2, PKMYT1, SKP2, WEE1	16
Cell Cycle	interphase	arrest in interphase of cell lines	0.000117	ACIN1, AGK, AMACR, AR, BHLHE40, BRCA1, CAMK1, CAMK2N1, CCNA2, CCNB1, CCNE1, CDC7, CDC25B, CDC25C, CDK1, CDK2, CDKN1A, CDKN1C, CDKN2B, CHEK1, CHEK2, CSE1L, DDIT3, DUSP1, EP300, ERBB2, FOXM1, GADD45A, GDF15, GNL3, LMNA, MAP2K6, MCM7, MMP9, PLK1, RBCK1, RPA1, RPL23, TCP1, TIMP2, TYMS, WEE1	42
Cell Cycle	cell cycle progression	cell cycle progression of eukaryotic cells	0.000122	AGT, AR, AURKA, BCL6, BRCA1, CAMK2N1, CCNB1, CCNE1, CD320, CDC25B, CDC25C, CDK2, CDK14, CDKN1A, CDKN1C, CHN2, CKAP2, CKS2, CSE1L, CSNK2A2, DUSP1, E2F2, ERBB2, FASN, GADD45A, KIF2A, KRT19, LGALS4, LIG1, PCNA, PHB (includes EG:5245), PLK1, PPARG, RBL1, RPA1, SKP2, SSBP2, TCP1, TFDP1, XBP1	40
Cell Cycle	interphase	interphase of cervical cancer cell lines	0.000127	CCNA2, CDC25A, CDC25C, CHEK1, CSE1L, FOXM1, GORASP2, MAP2K6, MCM10, NASP, PLK1, POLA1, RPA1, TCP1	14
Cell Cycle	cell division process	cell division process of fibroblasts	0.000136	CCNB1, CCNE1, CCNE2, CDC7, CDC25C, CDK2, CDKN1A, CHEK2, GADD45A, HBEGF, ID3, RBL1, SKP2	13
Cell Cycle	cell division process	cell division process of DNA	0.000141	BLM, BRCA1, CHEK1, DMC1, GADD45G, HJURP, MRE11A, RAD21, RAD51, RAD51C, RAD54B, XRCC3 (includes EG:7517)	12
Cell Cycle	cell stage	entry into cell stage of tumor cell lines	0.000157	AURKA, BHLHE40, CDC25A, CDC25B, CDC25C, CHEK1, FOXM1, GORASP2, JUB, MATK, MCM10, NCAPD2, PKMYT1, SKP2, WEE1	15
Cell Cycle	cell division process	cell division process of connective tissue cells	0.000177	AGT, CCNB1, CCNE1, CCNE2, CDC7, CDC25C, CDK2, CDKN1A, CHEK2, GADD45A, HBEGF, ID3, RBL1, SKP2	14
Cell Cycle	G2/M phase transition	G2/M phase transition	0.000182	BRCA1, BRE, BRSK1, CCNA2, CCNB1, CDC25B, CDC25C, CDK1, CDK2, CDKN1A, CDKN2B, DDX11, GADD45A, GADD45G, GORASP2, MAP2K6	16
Cell Cycle	G2 phase	arrest in G2 phase of cell lines	0.000187	AMACR, BRCA1, CCNA2, CCNB1, CDC25B, CDC25C, CDK1, CDKN1A, CHEK1, CHEK2, CSE1L, ERBB2, FOXM1, GADD45A, MAP2K6, PLK1, RBCK1, RPA1, TCP1, WEE1	20
Cell Cycle	cell stage	arrest in cell stage of cervical cancer cell lines	0.000194	BIRC5, CCDC99, CCNA2, CHEK1, CSE1L, DLGAP5, GOLGA2, MAP2K6, NUF2, PLK1, RASSF1, RPA1, TCP1	13
Cell Cycle	mitosis	mitosis of embryonic cell lines	0.000201	CDC25A, CDC25B, CKAP2, CLIP1, PTTG1	5
Cell Cycle	polyploidization	polyploidization of cell lines	0.000201	AURKB, STMN1, TOP2A, TPX2, XRCC5	5
Cell Cycle	homologous recombination	homologous recombination	0.000207	BLM, BRCA1, CDK2, CHEK1, DMC1, HJURP, MRE11A, RAD21, RAD51, RAD51C, RAD54B, XRCC3 (includes EG:7517)	12
Cell Cycle	cell division process	cell division process of breast cancer cell lines	0.000226	AR, BHLHE40, BRCA1, CAMK1, CCNE1, CDC25A, CDC25C, CDK1, CDKN1A, CHEK1, CHN2, ERBB2, ERBB3, ESRRA, GDF15, KRT19, MATK, RAC1, RBBP8, RBCK1, SERTAD1, SIAH1, WEE1, XBP1	24
Cell Cycle	G2 phase	G2 phase of colon cancer cell lines	0.000226	BRCA1, CDKN1A, CHEK1, CHEK2, GADD45A, GMNN, RAD9A, WEE1	8
Cell Cycle	interphase	arrest in interphase of eukaryotic cells	0.000255	ACIN1, AGK, AMACR, AR, BHLHE40, BRCA1, CAMK1, CAMK2N1, CCNA2, CCNB1, CCNE1, CDC7, CDC25B, CDC25C, CDK1, CDK2, CDKN1A, CDKN1C, CDKN2B, CHEK1, CHEK2, CSE1L, DDIT3, DUSP1, EP300, ERBB2, FOXM1, GADD45A, GDF15, GNL3, LMNA, MAP2K6, MCM7, MMP9, PLK1, RBCK1, RPA1, RPL23, SKP2, TCP1, TIMP2, TYMS, WEE1	43
Cell Cycle	cytokinesis	cytokinesis of eukaryotic cells	0.000273	ANLN, CEP55, KIF14, KIF23, KIF20A, KIF20B, KIF4A, KIFC1, PIM1, SIAH1, SSRP1, STX16, TOP2A	13
Cell Cycle	cell division process	cell division process of bone cancer cell lines	0.000283	BCL6, BHLHE40, CCNA2, CCNE1, CDC25A, CDC25B, CDK1, CDKN1A, CHFR, DUSP1, FOXM1, GNL3, KIF2A, PKMYT1, RPL23	15
Cell Cycle	mitosis	mitosis of colon cancer cell lines	0.000288	BIRC5, CDC25A, CDC25B, CDKN1A, CHEK1, PLK1	6
Cell Cycle	cell cycle progression	cell cycle progression of tumor cell lines	0.000293	AR, AURKA, BCL6, BRCA1, CAMK2N1, CCNB1, CDC25B, CDC25C, CDK2, CDK14, CDKN1A, CHN2, CKAP2, CKS2, CSE1L, CSNK2A2, DUSP1, ERBB2, KIF2A, KRT19, LIG1, PCNA, PHB (includes EG:5245), PLK1, PPARG, RPA1, SSBP2, TCP1, XBP1	29
Cell Cycle	cell stage	arrest in cell stage of colon cancer cell lines	0.000315	BIRC5, BRCA1, CAMK2N1, CDKN1A, CHEK1, CHEK2, CHFR, EP300, GADD45A, PLK1, TYMS	11
Cell Cycle	mitosis	arrest in mitosis of cell lines	0.000315	BIRC5, CCNE1, CDKN1A, CHEK1, CKAP2, CLIP1, CSE1L, PLK1, RASSF1, TCP1	10
Cell Cycle	cell division process	entry into cell division process of cell lines	0.000338	AURKA, BHLHE40, CDC25A, CDC25B, CDC25C, CHEK1, DUSP1, ERBB2, FOXM1, GORASP2, JUB, MATK, MCM10, NCAPD2, PKMYT1, SKP2, WEE1	17
Cell Cycle	G1 phase	G1 phase	0.000394	ACIN1, ACVR1, ACVR1B, BHLHE40, BIRC5, BRCA1, CAMK1, CCNE1, CCNE2, CDC7, CDC25B, CDCA5, CDK2, CDKN3, CDKN1A, CDKN1C, CDKN2B, CHEK2, DDIT3, DUSP1, EP300, ERBB2, ERBB3, ESRRA, FOXM1, GADD45A, GADD45G, GDF15, GNL3, ID2, LMNA, MCM7, NASP, RCC1 (includes EG:1104), RPL23, SKP2, SOD2, TBRG4, TFDP1, TIMP2, TYMS	41
Cell Cycle	cell stage	entry into cell stage of cell lines	0.000408	AURKA, BHLHE40, CDC25A, CDC25B, CDC25C, CHEK1, ERBB2, FOXM1, GORASP2, JUB, MATK, MCM10, NCAPD2, PKMYT1, SKP2, WEE1	16
Cell Cycle	homologous recombination	homologous recombination of DNA	0.000458	BLM, BRCA1, CHEK1, DMC1, HJURP, MRE11A, RAD21, RAD51, RAD51C, RAD54B, XRCC3 (includes EG:7517)	11
Cell Cycle	G2 phase	arrest in G2 phase of cervical cancer cell lines	0.000529	CCNA2, CHEK1, CSE1L, MAP2K6, PLK1, RPA1, TCP1	7
Cell Cycle	S phase	S phase of fibroblasts	0.000529	CCNE1, CDC7, CDK2, CDKN1A, CHEK2, ID3, SKP2	7
Cell Cycle	senescence	senescence of eukaryotic cells	0.000544	AGT, BHLHE40, BLM, BRCA1, CDKN1A, CDKN1C, CDKN2B, CENPA, CSNK2A2, DEK, DUSP1, EP300, HDAC2, HJURP, ID1, RBL1, VEGFA	17
Cell Cycle	mitosis	mitosis of kidney cell lines	0.000626	CDC25A, CDC25B, CKAP2, CLIP1, PTTG1	5
Cell Cycle	G2/M phase	G2/M phase of colon cancer cell lines	0.000626	CHEK1, CHEK2, GMNN, RAD9A, WEE1	5
Cell Cycle	assembly	assembly of mitotic spindle	0.000626	CKAP5, KIF11, KIF2A, KIF2C, NUF2	5
Cell Cycle	cell cycle progression	delay in cell cycle progression	0.00064	AURKA, CDC7, CDKN1A, LIG1, PCNA, TFDP1	6
Cell Cycle	interphase	interphase of bone cancer cell lines	0.000702	BHLHE40, CCNA2, CCNE1, CDC25A, CDC25B, CDKN1A, DUSP1, FOXM1, GNL3, RPL23	10
Cell Cycle	cell stage	cell stage of breast cancer cell lines	0.000844	AR, BHLHE40, BRCA1, CAMK1, CCNE1, CDC25A, CDC25C, CDK1, CDKN1A, CHEK1, ERBB3, ESRRA, GDF15, MATK, RBBP8, RBCK1, SIAH1, WEE1	18
Cell Cycle	cytokinesis	cytokinesis of tumor cell lines	0.000909	CEP55, KIF14, KIF23, KIF20A, KIF20B, KIF4A, KIFC1, SIAH1, SSRP1, STX16, TOP2A	11
Cell Cycle	S phase	S phase	0.000922	AGK, BHLHE40, CAMK2N1, CCNA2, CCNE1, CDC6, CDC7, CDC25A, CDC25C, CDK2, CDKN1A, CHEK1, CHEK2, DDX11, ERBB2, FOXM1, ID1, ID3, ING4, MCM10, MXD3, POLA1, POLD1, PPARG, RCC1 (includes EG:1104), SKP2	26
Cell Cycle	cell stage	re-entry into cell stage of eukaryotic cells	0.00094	CCNE1, CDC25A, CDC25C, CDKN1A, PPARG, SKP2, XRCC5	7
Cell Cycle	cell stage	arrest in cell stage of breast cancer cell lines	0.00107	AR, BHLHE40, BRCA1, CAMK1, CCNE1, CDC25C, CDK1, CDKN1A, CHEK1, GDF15, RBCK1, WEE1	12
Cell Cycle	senescence	senescence of tumor cell lines	0.00107	BHLHE40, CDKN1A, CDKN1C, CDKN2B, DEK, HDAC2, HJURP, ID1	8
Cell Cycle	G1/S phase transition	G1/S phase transition	0.00107	ACVR1, ACVR1B, BIRC5, CCNE1, CCNE2, CDC7, CDCA5, CDKN3, CDKN1A, CDKN2B, CHEK2, EP300, ERBB2, ERBB3, ESRRA, FOXM1, GADD45A, GADD45G, ID2, NASP, RCC1 (includes EG:1104), RPL23, SKP2, TFDP1	24
Cell Cycle	interphase	re-entry into interphase of eukaryotic cells	0.00125	CCNE1, CDC25A, CDC25C, CDKN1A, PPARG, SKP2	6
Cell Cycle	cell division process	entry into cell division process of fibroblasts	0.00129	CDKN1A, CHEK2, ID3, RBL1	4
Cell Cycle	polyploidization	polyploidization of tumor cell lines	0.00129	AURKB, STMN1, TOP2A, XRCC5	4
Cell Cycle	cell cycle progression	arrest in cell cycle progression of eukaryotic cells	0.00135	AR, AURKA, BRCA1, CCNB1, CDC25B, CDK2, CDK14, CDKN1A, CDKN1C, CHN2, CKAP2, CKS2, E2F2, ERBB2, FASN, GADD45A, KRT19, PLK1, PPARG, SKP2, SSBP2, TCP1, XBP1	23
Cell Cycle	cell cycle progression	delay in cell cycle progression of cell lines	0.00149	AURKA, CDKN1A, LIG1, PCNA, TFDP1	5
Cell Cycle	mitosis	entry into mitosis of cervical cancer cell lines	0.00149	AURKA, CDC25A, CDC25B, CDC25C, JUB	5
Cell Cycle	DNA replication checkpoint	DNA replication checkpoint	0.00149	CDC6, CDC45, CDT1, CHEK1, RAD9A	5
Cell Cycle	cell division process	re-entry into cell division process of cell lines	0.00156	CCNE1, CDC25A, CDC25C, PPARG, SKP2, TCP1, XRCC5	7
Cell Cycle	cell stage	cell stage of epithelial cell lines	0.00195	AURKB, CDC25A, CDC25B, CHEK2, CKAP2, CLIP1, ERBB2, MCM7, PTTG1, TFDP1	10
Cell Cycle	mitosis	entry into mitosis of colon cancer cell lines	0.00221	CDC25A, CDC25B, CHEK1	3
Cell Cycle	polyploidization	polyploidization of normal cells	0.00221	BIRC5, CDKN1A, PIM1	3
Cell Cycle	morphology	morphology of chromosomes	0.00221	NCAPG2, NCAPG (includes EG:64151), SMC2	3
Cell Cycle	sister chromatid exchange	sister chromatid exchange of tumor cell lines	0.00221	BLM, RMI1, SERTAD1	3
Cell Cycle	cell stage	re-entry into cell stage of cell lines	0.00223	CCNE1, CDC25A, CDC25C, PPARG, SKP2, XRCC5	6
Cell Cycle	G2 phase	arrest in G2 phase of breast cancer cell lines	0.00223	BRCA1, CDC25C, CDK1, CHEK1, RBCK1, WEE1	6
Cell Cycle	cell division process	re-entry into cell division process of eukaryotic cells	0.00242	CCNE1, CDC25A, CDC25C, CDKN1A, PPARG, SKP2, TCP1, XRCC5	8
Cell Cycle	mitosis	arrest in mitosis of tumor cell lines	0.00242	BIRC5, CCNE1, CDKN1A, CHEK1, CSE1L, PLK1, RASSF1, TCP1	8
Cell Cycle	interphase	interphase of breast cancer cell lines	0.0029	AR, BHLHE40, BRCA1, CAMK1, CCNE1, CDC25A, CDC25C, CDK1, CDKN1A, CHEK1, ERBB3, ESRRA, GDF15, RBBP8, RBCK1, WEE1	16
Cell Cycle	interphase	arrest in interphase of breast cancer cell lines	0.0029	AR, BHLHE40, BRCA1, CAMK1, CDC25C, CDK1, CDKN1A, CHEK1, GDF15, RBCK1, WEE1	11
Cell Cycle	segregation	segregation of sister chromatids	0.00299	CCNA2, DDX11, ESPL1, NCAPD2, NDC80	5
Cell Cycle	interphase	re-entry into interphase of cell lines	0.00299	CCNE1, CDC25A, CDC25C, PPARG, SKP2	5
Cell Cycle	cell cycle progression	arrest in cell cycle progression of tumor cell lines	0.0033	AR, AURKA, BRCA1, CCNB1, CDC25B, CDK2, CDK14, CDKN1A, CHN2, CKAP2, CKS2, ERBB2, KRT19, PPARG, SSBP2, TCP1, XBP1	17
Cell Cycle	cell cycle progression	cell cycle progression of cell lines	0.0034	AR, AURKA, BCL6, BRCA1, CAMK2N1, CCNB1, CDC25B, CDC25C, CDK2, CDK14, CDKN1A, CHN2, CKAP2, CKS2, CSE1L, CSNK2A2, DUSP1, ERBB2, KIF2A, KRT19, LIG1, PCNA, PHB (includes EG:5245), PLK1, PPARG, RPA1, SSBP2, TCP1, TFDP1, XBP1	30
Cell Cycle	interphase	interphase of colon cancer cell lines	0.00385	BRCA1, CAMK2N1, CDKN1A, CHEK1, CHEK2, EP300, GADD45A, GMNN, MXD3, RAD9A, TYMS, WEE1	12
Cell Cycle	G1 phase	arrest in G1 phase of eukaryotic cells	0.00426	ACIN1, BHLHE40, BRCA1, CAMK1, CCNE1, CDC25B, CDK2, CDKN1A, CDKN1C, CDKN2B, DDIT3, DUSP1, EP300, ERBB2, FOXM1, GDF15, GNL3, LMNA, MCM7, RPL23, SKP2, TIMP2, TYMS	23
Cell Cycle	G1 phase	arrest in G1 phase of tumor cell lines	0.00463	ACIN1, BHLHE40, BRCA1, CAMK1, CCNE1, CDC25B, CDK2, CDKN1A, CDKN1C, CDKN2B, DDIT3, DUSP1, EP300, ERBB2, FOXM1, GDF15, GNL3, RPL23, TYMS	19
Cell Cycle	G1 phase	arrest in G1 phase of cell lines	0.00469	ACIN1, BHLHE40, BRCA1, CAMK1, CCNE1, CDC25B, CDK2, CDKN1A, CDKN1C, CDKN2B, DDIT3, DUSP1, EP300, ERBB2, FOXM1, GDF15, GNL3, LMNA, MCM7, RPL23, TIMP2, TYMS	22
Cell Cycle	S phase	S phase of eukaryotic cells	0.00469	AGK, BHLHE40, CAMK2N1, CCNA2, CCNE1, CDC6, CDC7, CDC25A, CDC25C, CDK2, CDKN1A, CHEK1, CHEK2, ERBB2, FOXM1, ID1, ID3, MCM10, MXD3, POLA1, PPARG, SKP2	22
Cell Cycle	G1 phase	G1 phase of eukaryotic cells	0.00471	ACIN1, BHLHE40, BRCA1, CAMK1, CCNE1, CCNE2, CDC25B, CDK2, CDKN1A, CDKN1C, CDKN2B, CHEK2, DDIT3, DUSP1, EP300, ERBB2, ERBB3, ESRRA, FOXM1, GDF15, GNL3, ID2, LMNA, MCM7, NASP, RPL23, SKP2, SOD2, TFDP1, TIMP2, TYMS	31
Cell Cycle	cell stage	arrest in cell stage of bone cancer cell lines	0.00483	CCNE1, CDC25B, CDKN1A, CHFR, DUSP1, FOXM1, GNL3, RPL23	8
Cell Cycle	cytokinesis	cytokinesis of cervical cancer cell lines	0.00483	CEP55, KIF14, KIF23, KIF20A, KIF4A, KIFC1, SSRP1, STX16	8
Cell Cycle	M phase	arrest in M phase of tumor cell lines	0.00535	CCDC99, CHFR, GOLGA2, NUF2, RASSF1	5
Cell Cycle	G2 phase	arrest in G2 phase of colon cancer cell lines	0.00535	BRCA1, CDKN1A, CHEK1, CHEK2, GADD45A	5
Cell Cycle	S phase	re-entry into S phase of eukaryotic cells	0.00535	CCNE1, CDC25A, CDKN1A, PPARG, SKP2	5
Cell Cycle	G1 phase	arrest in G1 phase of bone cancer cell lines	0.00543	CCNE1, CDC25B, CDKN1A, DUSP1, FOXM1, GNL3, RPL23	7
Cell Cycle	cell division process	arrest in cell division process of tumor cells	0.00574	CDC25B, CDKN1A, FASN, GADD45A, PLK1, SKP2	6
Cell Cycle	ploidy	ploidy of cells	0.00574	BIRC5, CDKN1A, CKAP2, CKS1B, ERBB2, TACC3	6
Cell Cycle	G1 phase	G1 phase of cell lines	0.00584	ACIN1, BHLHE40, BRCA1, CAMK1, CCNE1, CDC25B, CDK2, CDKN1A, CDKN1C, CDKN2B, CHEK2, DDIT3, DUSP1, EP300, ERBB2, ERBB3, ESRRA, FOXM1, GDF15, GNL3, LMNA, MCM7, NASP, RPL23, SKP2, SOD2, TFDP1, TIMP2, TYMS	29
Cell Cycle	senescence	senescence of cell lines	0.00595	BHLHE40, CDKN1A, CDKN1C, CDKN2B, CENPA, DEK, DUSP1, EP300, HDAC2, HJURP, ID1, RBL1	12
Cell Cycle	interphase	arrest in interphase of colon cancer cell lines	0.00657	BRCA1, CAMK2N1, CDKN1A, CHEK1, CHEK2, EP300, GADD45A, TYMS	8
Cell Cycle	G2/M phase transition	G2/M phase transition of eukaryotic cells	0.0072	CCNA2, CCNB1, CDC25B, CDC25C, CDK1, CDKN1A, GADD45A, GORASP2, MAP2K6	9
Cell Cycle	cell division process	entry into cell division process of colon cancer cell lines	0.00726	CDC25A, CDC25B, CHEK1, WEE1	4
Cell Cycle	cell stage	entry into cell stage of colon cancer cell lines	0.00726	CDC25A, CDC25B, CHEK1, WEE1	4
Cell Cycle	cell cycle progression	delay in cell cycle progression of tumor cell lines	0.00726	AURKA, CDKN1A, LIG1, PCNA	4
Cell Cycle	M phase	arrest in M phase of cervical cancer cell lines	0.00726	CCDC99, GOLGA2, NUF2, RASSF1	4
Cell Cycle	G2/M phase	arrest in G2/M phase of breast cancer cell lines	0.00726	CDC25C, CHEK1, RBCK1, WEE1	4
Cell Cycle	S phase	S phase of bone cancer cell lines	0.00726	BHLHE40, CCNA2, CCNE1, CDC25A	4
Cell Cycle	homologous pairing	homologous pairing	0.00726	DMC1, RAD51, RAD51C, XRCC3 (includes EG:7517)	4
Cell Cycle	G2 phase	G2 phase of breast cancer cell lines	0.00764	BRCA1, CDC25C, CDK1, CHEK1, RBBP8, RBCK1, WEE1	7
Cell Cycle	cell cycle progression	arrest in cell cycle progression of cell lines	0.00782	AR, AURKA, BRCA1, CCNB1, CDC25B, CDK2, CDK14, CDKN1A, CHN2, CKAP2, CKS2, ERBB2, KRT19, PLK1, PPARG, SSBP2, TCP1, XBP1	18
Cell Cycle	cell cycle progression	cell cycle progression of hepatocytes	0.00799	CCNE1, E2F2, SKP2	3
Cell Cycle	mitosis	arrest in mitosis of colon cancer cell lines	0.00799	BIRC5, CDKN1A, PLK1	3
Cell Cycle	mitosis	mitosis of bone cancer cell lines	0.00799	CDK1, FOXM1, PKMYT1	3
Cell Cycle	interphase	entry into interphase of fibroblasts	0.00799	CDKN1A, CHEK2, ID3	3
Cell Cycle	G2/M phase	G2/M phase of cervical cancer cell lines	0.00799	CDC25A, CHEK1, RPA1	3
Cell Cycle	G2/M phase transition	G2/M phase transition of cervical cancer cell lines	0.00799	CCNA2, GORASP2, MAP2K6	3
Cell Cycle	G2/M phase transition	arrest in G2/M phase transition of fibroblasts	0.00799	CCNB1, CDC25C, GADD45A	3
Cell Cycle	spindle checkpoint	spindle checkpoint	0.00853	BUB1, DLGAP5, ERCC6L, MAD2L2, PLK1, TTK	6
Cell Cycle	cell division process	arrest in cell division process of fibroblasts	0.00876	CCNB1, CDC25C, CDKN1A, GADD45A, SKP2	5
Cell Cycle	checkpoint control	checkpoint control of tumor cell lines	0.00876	CDC7, CDC25A, CHEK1, CHEK2, MCM7	5
Cell Cycle	anaphase	anaphase	0.00876	NCAPD2, SKA1, SKA2, TOP2A, TOP2B	5
Cell Cycle	G1 phase	G1 phase of tumor cell lines	0.00898	ACIN1, BHLHE40, BRCA1, CAMK1, CCNE1, CDC25B, CDK2, CDKN1A, CDKN1C, CDKN2B, DDIT3, DUSP1, EP300, ERBB2, ERBB3, ESRRA, FOXM1, GDF15, GNL3, NASP, RPL23, SKP2, SOD2, TYMS	24
Cell Cycle	cell division process	cell division process of epithelial cell lines	0.00921	AURKB, CDC25A, CDC25B, CHEK2, CKAP2, CLIP1, ERBB2, MCM7, PLK1, PTTG1, TFDP1	11
Cellular Growth and Proliferation	growth	growth of cells	2.35e-15	ABCC5, ABTB1, ACIN1, ACPP, ACSL5, ACTN4, ACVR1B, ADCY3, AGT, AHSA1, AK2, AKT1, ALDH1A1, AMACR, ANG, ANXA1, ANXA2, ANXA11, AR, ARF1, ARL1, ATF3, ATF4, ATG7, ATG5 (includes EG:9474), ATP5G1, AURKA, BCAR3, BCCIP, BCL6, BIRC5, BLM, BRCA1, BSG, BTC, C8ORF4, CACNB3, CALR, CAMK2N1, CAPN1, CAPNS1, CAPS, CBLB, CBX1, CCNA2, CCNE1, CCT2, CCT7, CD55, CD63, CD320, CDC25B, CDCA4, CDCA5, CDCA8, CDCP1, CDK1, CDK…	266
Cellular Growth and Proliferation	growth	growth of eukaryotic cells	4.01e-10	ABCC5, ABTB1, ACIN1, ACPP, ACSL5, ACTN4, AGT, AHSA1, AKT1, ALDH1A1, AMACR, ANG, ANXA1, AR, ATG7, ATG5 (includes EG:9474), AURKA, BCAR3, BCCIP, BCL6, BIRC5, BLM, BRCA1, BSG, BTC, C8ORF4, CAMK2N1, CBLB, CBX1, CCNA2, CCNE1, CD320, CDC25B, CDCA4, CDCA5, CDCA8, CDCP1, CDK1, CDK2, CDKN1A, CDT1, CES2 (includes EG:8824), CHEK1, CHFR, CLIP1, CNOT6L, CSE1L, CTCF, CTNNB1, CXCL10, CXCR7, CYP1A1, DAB2, DAPK2 …	164
Cellular Growth and Proliferation	growth	growth of cell lines	6.87e-10	ABCC5, ABTB1, ACIN1, ACPP, ACSL5, ACTN4, AHSA1, AKT1, ALDH1A1, AMACR, ANXA1, AR, ATG7, ATG5 (includes EG:9474), AURKA, BCAR3, BCCIP, BCL6, BIRC5, BLM, BRCA1, BTC, C8ORF4, CAMK2N1, CBLB, CCNA2, CD320, CDC25B, CDCA4, CDCA5, CDCA8, CDCP1, CDK1, CDK2, CDKN1A, CDT1, CES2 (includes EG:8824), CHFR, CLIP1, CNOT6L, CSE1L, CTCF, CTNNB1, CXCR7, CYP1A1, DAB2, DAPK2 (includes EG:23604), DLGAP5, EIF1, EIF5A, E…	144
Cellular Growth and Proliferation	growth	growth of tumor cell lines	1.86e-08	ABTB1, ACIN1, ACPP, ACSL5, ACTN4, AHSA1, AKT1, ALDH1A1, AMACR, ANXA1, AR, ATG7, ATG5 (includes EG:9474), AURKA, BCAR3, BCCIP, BCL6, BIRC5, BTC, CAMK2N1, CCNA2, CD320, CDC25B, CDCA4, CDCA5, CDCA8, CDCP1, CDK1, CDK2, CDKN1A, CDT1, CLIP1, CSE1L, CTCF, CTNNB1, CXCR7, CYP1A1, DAB2, DAPK2 (includes EG:23604), EIF1, EIF5A, ELF3, EP300, ERBB2, ERBB3, EZH2, FASN, FKBP5, FOXC1, FOXM1, GDF15, GNG4, HBEGF, H…	118
Cellular Growth and Proliferation	proliferation	proliferation of cells	5.3e-05	ACPP, ACVR1, ADRA2A, AGGF1, AGK, AGT, AKT1, AMACR, ANG, ANGPT2, ANXA1, APAF1, AR, ARHGEF2, ATAD2, AURKA, AURKB, B4GALT7, BARD1, BCAR3, BCL6, BIRC5, BLM, BLZF1, BRCA1, BSG, BTC, BUB1, BUB3, C5, C1QBP, C8ORF4, CADM1, CALR, CAPN1, CAPNS1, CCL2, CCNE1, CCNE2, CCT2, CD276, CDC6, CDC7, CDC45, CDC123, CDC25A, CDC25B, CDC25C, CDCA7, CDK2, CDK14, CDKN3, CDKN1A, CDKN1C, CDKN2B, CHEK1, CHN2, CIRBP, CKLF, CK…	230
Cellular Growth and Proliferation	proliferation	proliferation of tumor cell lines	0.000108	ACPP, ACVR1, AGK, AKT1, AMACR, ANG, ANXA1, APAF1, AR, ATAD2, AURKA, AURKB, BARD1, BCAR3, BCL6, BIRC5, BRCA1, C1QBP, CCL2, CCNE1, CCNE2, CDC25B, CDK14, CDKN1A, CHEK1, CHN2, CIRBP, CKS2, CSE1L, CTCF, CTNNB1, DDX5, DTL, EP300, ERBB2, ERBB3, ERCC1, ETV6, EZH2, FASN, FDFT1, FKBP5, GAL, GMNN, GNE, GOLGA2, GSK3B, HDAC2, HOXC6, ID1, ID2, IGF1R, IGF2R, IGFBP2, IGFBP3, IL8, IMMT, IRF1, JAG1, JUN, KIAA0101,…	107
Cellular Growth and Proliferation	proliferation	proliferation of cervical cancer cell lines	0.000127	ANG, AURKB, BIRC5, CHEK1, CIRBP, CKS2, CTCF, IMMT, KRT10, MAGED1, PFKFB3, PLK1, RMI1, TCP1	14
Cellular Growth and Proliferation	proliferation	proliferation of breast cancer cell lines	0.000366	AR, ATAD2, BCAR3, BRCA1, C1QBP, CCNE1, CCNE2, CDKN1A, CHN2, CSE1L, CTCF, ERBB2, GMNN, HDAC2, ID1, ID2, IGF1R, IGFBP3, MAGED1, MAPK6, MYB (includes EG:4602), PBK, PLK1, PPARG, PTMA, RAD9A, RBCK1, SKP2, SOD2, TES, TIMP2, VEGFA	32
Cellular Growth and Proliferation	growth	growth of lung cancer cell lines	0.000531	AKT1, ANXA1, BIRC5, CDC25B, CDCA4, CDCA5, CDCA8, CDCP1, CDKN1A, ERBB3, FOXM1, IGFBP3, PIM1, PKP3, RAC1, RASSF1, RASSF5, SLC3A2, SLC7A11, TUBB3, UHRF1	21
Cellular Growth and Proliferation	proliferation	proliferation of cell lines	0.000817	ACPP, ACVR1, AGK, AKT1, AMACR, ANG, ANXA1, APAF1, AR, ATAD2, AURKA, AURKB, BARD1, BCAR3, BCL6, BIRC5, BRCA1, C1QBP, CCL2, CCNE1, CCNE2, CCT2, CDC25B, CDK14, CDKN1A, CHEK1, CHN2, CIRBP, CKS2, CSE1L, CTCF, CTNNB1, CXCL10, DAB2, DDX5, DTL, EBNA1BP2, EGR1, ELF3, ENG, EP300, ERBB2, ERBB3, ERCC1, ETV6, EZH2, F2RL1, FASN, FDFT1, FKBP5, GAL, GMNN, GNE, GOLGA2, GSK3B, HDAC2, HOXC6, HSPD1, ID1, ID2, IGF1R,…	126
Cellular Growth and Proliferation	proliferation	proliferation of colon cancer cell lines	0.00105	CDC25B, CDKN1A, CSE1L, CTNNB1, DDX5, GMNN, ID2, IGF1R, NCL, PLK1, PPARG, PTGES, RBL1, RRM2, TYMS, UBE2C, XRCC5	17
Cellular Growth and Proliferation	growth	growth of ovarian cancer cell lines	0.00107	CLIP1, CYP1A1, DAB2, ERBB2, GDF15, KLF2, MCM2, SERTAD1, SKP2, TCP1, TMSB10, TNFSF10	12
Cellular Growth and Proliferation	growth	growth of fibroblast cell lines	0.0011	BRCA1, CDKN1A, CES2 (includes EG:8824), CNOT6L, CTNNB1, HBEGF, IGFBP3, KIAA0101, KIF20B, PKP3, PLAGL2, PPP1R15A, PRMT1, RAC1, RYK, SLC3A2, STEAP2, SUV39H1, TRIM32, TTLL4, UBE2C	21
Cellular Growth and Proliferation	growth	growth of prostate cancer cell lines	0.00146	ACPP, AMACR, AR, BIRC5, CDC25B, CDKN1A, ERBB2, FASN, FKBP5, HNRNPA1, HOXC6, IGFBP2, IL8, LCP1, LEF1, PPARG, RASSF1, SND1, STEAP2	19
Cellular Growth and Proliferation	growth	growth of carcinoma cell lines	0.00214	AKT1, ANXA1, BIRC5, CDCA4, CDCA5, CDCP1, DAB2, ERBB3, FOXM1, ID1, IGF2R, IGFBP3, KLF2, PKP3, RAC1, RASSF1, RASSF5, SLC7A11, TUBB3, UCHL1, UHRF1	21
Cellular Growth and Proliferation	quantity	quantity of tumor cell lines	0.0022	AR, BHLHE40, BIRC5, BRCA1, CCNB1, CDC25A, CDC25B, CDKN1A, ERBB2, IGF1R, IGFBP3, KIF20B, KLF4, PRC1, SKP2, STMN1, TUBB3, TYMS	18
Cellular Growth and Proliferation	growth	growth of kidney cell lines	0.00263	ABCC5, CDKN1A, CES2 (includes EG:8824), DLGAP5, F2RL1, OXTR, PKD1, PKP3, STEAP2, TTLL4	10
Cellular Growth and Proliferation	quantity	quantity of cell lines	0.00291	AR, BHLHE40, BIRC5, BRCA1, CCNB1, CCNE1, CDC25A, CDC25B, CDKN1A, ERBB2, IGF1R, IGFBP3, KIF20B, KLF4, PIM1, PRC1, SKP2, STMN1, TNFSF10, TUBB3, TYMS	21
Cellular Growth and Proliferation	colony formation	colony formation of lung cancer cell lines	0.00369	CADM1, CDKN1A, GADD45A, IGFBP3, RASSF1, SH3GLB2 (includes EG:56904)	6
Cellular Growth and Proliferation	growth	growth of colon cancer cell lines	0.00462	ABTB1, AHSA1, AKT1, CAMK2N1, CDKN1A, CDT1, CSE1L, CTNNB1, DAPK2 (includes EG:23604), EP300, HDAC2, HDAC3, IGF2R, KLF4, PPARG, TIAM1, TNFSF14	17
Cellular Growth and Proliferation	colony formation	colony formation of cell lines	0.00652	ALDH1A1, CADM1, CCNE1, CDCA7, CDKN1A, CHFR, CRTC1, CTCF, CTNNB1, EPAS1, ERBB2, GADD45A, HOXB7, IGF1R, IGFBP3, NUPR1, PBK, PHB (includes EG:5245), PLA2G16, PTGES, RASD1, RASSF1, RHOC, RRM2, SCN3B, SERTAD1, SH3GLB2 (includes EG:56904), SLC3A2, SOD2, STEAP2, TES, TNFSF10, TSPYL2, UBE2C, VEGFA, XRCC3 (includes EG:7517)	36
Cellular Growth and Proliferation	proliferation	proliferation of eukaryotic cells	0.00724	ACPP, ACVR1, AGGF1, AGK, AGT, AKT1, AMACR, ANG, ANGPT2, ANXA1, APAF1, AR, ATAD2, AURKA, AURKB, B4GALT7, BARD1, BCAR3, BCL6, BIRC5, BRCA1, BSG, C5, C1QBP, C8ORF4, CADM1, CALR, CCL2, CCNE1, CCNE2, CCT2, CD276, CDC25B, CDK14, CDKN1A, CDKN1C, CDKN2B, CHEK1, CHN2, CIRBP, CKS2, COL4A2, CSE1L, CTCF, CTNNB1, CXCL10, DAB2, DDX5, DTL, EBNA1BP2, EGR1, ELF3, ENG, EP300, ERBB2, ERBB3, ERCC1, ETV6, EZH2, F2RL1…	164
Cellular Growth and Proliferation	quantity	quantity of colon cancer cell lines	0.00726	BIRC5, BRCA1, CDKN1A, KLF4	4
Cellular Growth and Proliferation	proliferation	proliferation of adenocarcinoma cells	0.00799	ID1, ID2, ID3	3
Cellular Growth and Proliferation	growth	arrest in growth of eukaryotic cells	0.00989	AMACR, BRCA1, CCNE1, CDKN1A, CTNNB1, DAB2, EGR1, EP300, EZH2, FOXC1, HPN, IRF1, KLF4, KRT10, PRMT1, RASSF5, SKP2	17
Cellular Growth and Proliferation	colony formation	colony formation of cells	0.00999	ALDH1A1, BAMBI, BIRC5, CADM1, CCNE1, CDCA7, CDKN1A, CHEK1, CHFR, CRTC1, CTCF, CTNNB1, EIF4EBP1, EPAS1, ERBB2, GADD45A, HOXB7, IGF1R, IGFBP3, ING4, NUPR1, PBK, PHB (includes EG:5245), PLA2G16, PPP1R15A, PTGES, RASD1, RASSF1, RHOC, RRM2, RUNX1, SCN3B, SERTAD1, SH3GLB2 (includes EG:56904), SLC3A2, SOD2, STEAP2, TES, TGFB2, TNFSF10, TSPYL2, UBE2C, VEGFA, XRCC3 (includes EG:7517)	44
Cell Death	cell death	cell death of cell lines	1.88e-13	ABCC4, ABCE1, AGGF1, AGR2, AHSA1, AKT1, ALB, ALDH2, ANTXR1, APAF1, AR, ARHGDIA, ASNS, ATF3, ATF6, ATG7, ATG5 (includes EG:9474), AURKA, BARD1, BCHE, BCL6, BCL2L2, BEX2, BHLHE40, BIRC5, BLM, BRCA1, BTC, CAPNS1, CBLB, CCT2, CCT7, CD55, CDC6, CDC7, CDC20, CDC25C, CDCA2, CDCP1, CDK1, CDK8, CDKN1A, CDKN1C, CEBPB, CHEK1, CHEK2, CIB1, CKAP2, CNN2, CREB3L2, CRYAB, CSE1L, CSNK2A2, CTBP1, CTCF, CTNNB1, DAB…	234
Cell Death	cell death	cell death of tumor cell lines	2.06e-13	ABCC4, ABCE1, AGR2, AHSA1, AKT1, ALB, APAF1, AR, ARHGDIA, ASNS, ATF6, ATG7, ATG5 (includes EG:9474), AURKA, BARD1, BCHE, BCL6, BCL2L2, BEX2, BHLHE40, BIRC5, BLM, BRCA1, CAPNS1, CCT2, CCT7, CD55, CDC6, CDC7, CDC20, CDC25C, CDCA2, CDCP1, CDK1, CDK8, CDKN1A, CDKN1C, CEBPB, CHEK1, CHEK2, CIB1, CKAP2, CNN2, CREB3L2, CRYAB, CSE1L, CSNK2A2, CTBP1, CTCF, CTNNB1, DAB2, DAPK2 (includes EG:23604), DAXX, DDI…	205
Cell Death	cell death	cell death	3.29e-13	ABCC4, ABCC5, ABCE1, ACIN1, ACSL4, ACVR1, ACVR1B, AGGF1, AGR2, AGT, AHSA1, AKT1, AKTIP, ALB, ALDH2, ALDH1A1, ANGPT2, ANTXR1, ANXA1, APAF1, AR, ARHGDIA, ASNS, ATF3, ATF6, ATG7, ATG5 (includes EG:9474), AURKA, AZI2, BARD1, BCHE, BCL6, BCL2L2, BEX2, BHLHE40, BIRC5, BLM, BRCA1, BRE, BTC, C1QBP, C8ORF4, CALR, CAPNS1, CBLB, CBS, CCNB1, CCNE1, CCT2, CCT7, CD55, CDC6, CDC7, CDC20, CDC45, CDC25B, CDC25C, …	314
Cell Death	apoptosis	apoptosis	3.67e-12	ABCE1, ACSL4, ACVR1, ACVR1B, AGGF1, AGT, AHSA1, AKT1, AKTIP, ALB, ALDH2, ALDH1A1, ANXA1, APAF1, AR, ARHGDIA, ASNS, ATF3, ATF6, ATG7, ATG5 (includes EG:9474), AURKA, AZI2, BARD1, BCL6, BCL2L2, BEX2, BHLHE40, BIRC5, BLM, BRCA1, BRE, BTC, C1QBP, C8ORF4, CALR, CAPNS1, CBLB, CCNB1, CCNE1, CCT2, CD55, CDC6, CDC7, CDC20, CDC45, CDC25B, CDC25C, CDCA2, CDCP1, CDK1, CDK2, CDK8, CDKN1A, CDKN1C, CDKN2B, CEBP…	269
Cell Death	cell death	cell death of eukaryotic cells	4.82e-12	ABCC4, ABCE1, AGGF1, AGR2, AGT, AHSA1, AKT1, AKTIP, ALB, ALDH2, ALDH1A1, ANGPT2, ANTXR1, ANXA1, APAF1, AR, ARHGDIA, ASNS, ATF3, ATF6, ATG7, ATG5 (includes EG:9474), AURKA, BARD1, BCHE, BCL6, BCL2L2, BEX2, BHLHE40, BIRC5, BLM, BRCA1, BTC, C8ORF4, CAPNS1, CBLB, CCT2, CCT7, CD55, CDC6, CDC7, CDC20, CDC45, CDC25B, CDC25C, CDCA2, CDCP1, CDK1, CDK2, CDK8, CDKN1A, CDKN1C, CDKN2B, CEBPB, CHEK1, CHEK2, CI…	261
Cell Death	apoptosis	apoptosis of cell lines	1.54e-11	ABCE1, AGGF1, AHSA1, AKT1, ALDH2, APAF1, AR, ARHGDIA, ASNS, ATF3, ATF6, ATG7, ATG5 (includes EG:9474), AURKA, BARD1, BCL6, BCL2L2, BEX2, BHLHE40, BIRC5, BLM, BRCA1, BTC, CAPNS1, CBLB, CCT2, CD55, CDC6, CDC7, CDC20, CDCA2, CDCP1, CDK1, CDK8, CDKN1A, CDKN1C, CEBPB, CHEK2, CKAP2, CNN2, CRYAB, CSE1L, CSNK2A2, CTBP1, CTCF, CTNNB1, DAB2, DAPK2 (includes EG:23604), DAXX, DDIT3, DNM1L, DUSP1, DUT (includ…	194
Cell Death	apoptosis	apoptosis of tumor cell lines	4.99e-11	ABCE1, AHSA1, AKT1, APAF1, AR, ARHGDIA, ASNS, ATF6, ATG7, ATG5 (includes EG:9474), AURKA, BARD1, BCL6, BCL2L2, BEX2, BHLHE40, BIRC5, BLM, BRCA1, CAPNS1, CCT2, CD55, CDC6, CDC7, CDC20, CDCA2, CDCP1, CDK1, CDK8, CDKN1A, CDKN1C, CEBPB, CHEK2, CKAP2, CNN2, CRYAB, CSE1L, CSNK2A2, CTBP1, CTCF, CTNNB1, DAB2, DAPK2 (includes EG:23604), DAXX, DDIT3, DNM1L, DUSP1, DUT (includes EG:1854), DYNLL1, EGR1, EP30…	170
Cell Death	apoptosis	apoptosis of eukaryotic cells	2.13e-10	ABCE1, AGGF1, AGT, AHSA1, AKT1, AKTIP, ALB, ALDH2, ALDH1A1, ANXA1, APAF1, AR, ARHGDIA, ASNS, ATF3, ATF6, ATG7, ATG5 (includes EG:9474), AURKA, BARD1, BCL6, BCL2L2, BEX2, BHLHE40, BIRC5, BLM, BRCA1, BTC, C8ORF4, CAPNS1, CBLB, CCT2, CD55, CDC6, CDC7, CDC20, CDC45, CDC25B, CDCA2, CDCP1, CDK1, CDK2, CDK8, CDKN1A, CDKN1C, CDKN2B, CEBPB, CHEK2, CKAP2, CNN2, COL4A2, CRYAB, CSE1L, CSNK2A2, CTBP1, CTCF, C…	218
Cell Death	cell death	cell death of cervical cancer cell lines	2.28e-06	AKT1, ATG7, ATG5 (includes EG:9474), BIRC5, CDC6, CDC7, CDC20, CDCA2, CDK1, CDK8, CDKN1A, CHEK1, CIB1, CSNK2A2, DAXX, DDIT3, GSK3B, IMMT, IRF1, IRF5, JUN, KIF14, LCMT1, LETM1, LSMD1, MCM10, MSX1, MTMR6, NME1, NUF2, PAK2, PAK4, PLK1, PLSCR3, PRDX2, PSIP1, PTMA, PTRH2, RAC1, RAD51C, RASSF1, RIPK3, RNF144B, RPA1, SEC61G, SNCA, SQSTM1, TACC3, TCP1, TNFSF10, TOP2A, TOP2B, TRAP1, TTK	54
Cell Death	apoptosis	apoptosis of cervical cancer cell lines	4.84e-05	AKT1, BIRC5, CDC6, CDC7, CDC20, CDCA2, CDK1, CDK8, CDKN1A, CSNK2A2, DAXX, DDIT3, GSK3B, IMMT, IRF1, IRF5, JUN, KIF14, LCMT1, MCM10, MSX1, MTMR6, NME1, PAK2, PAK4, PLK1, PLSCR3, PTMA, PTRH2, RAC1, RASSF1, RIPK3, RNF144B, RPA1, SEC61G, SNCA, TACC3, TCP1, TNFSF10, TRAP1, TTK	41
Cell Death	survival	survival of cell lines	8.59e-05	ABCB6, ABCC3, AK5, AKT1, ANGPT2, BIRC5, BLM, BRCA1, BTC, CALR, CAMK2B, CAMK2D, CAMK2N1, CDK2, CDK8, CDK20, CDKN1A, CEBPB, CERK, CHEK1, CHEK2, CLDN3, CTNNB1, CXCR7, DAXX, DUSP1, DUSP5, DUSP19, EP300, ERBB2, ETV6, FKBP5, FOXM1, GRK4, GSK3B, HBEGF, HDAC2, HDAC3, HTATIP2, ID2, IGFBP3, IL8, ILK, INPP1, INPP5J, KHK, KRT19, LAMA3, LIG1, MAPK3, MTMR6, NEK8, NFKB2, PARG, PARP1, PBK, PCNA, PIM1, PPAP2A, PP…	83
Cell Death	cell death	cell death of colon cancer cell lines	0.000117	AHSA1, APAF1, ATG7, BIRC5, CDC7, CDKN1A, CDKN1C, CHEK2, CKAP2, CSE1L, CTBP1, CTNNB1, DAPK2 (includes EG:23604), DAXX, DDIT3, EP300, ERBB2, GADD45A, GSK3B, HDAC2, HDAC3, HSPD1, IGF2R, IGFBP3, IRF5, LSMD1, MAP2K6, NOC2L, PARP1, PMEPA1, PPARG, PPP1R15A, SCN3B, SIM2, SRPK1, STAT1, TNFRSF14, TNFSF10, UBE2C, WEE1, XRCC5, YWHAE	42
Cell Death	apoptosis	apoptosis of colon cancer cell lines	0.000227	AHSA1, APAF1, ATG7, BIRC5, CDKN1A, CDKN1C, CHEK2, CKAP2, CSE1L, CTBP1, CTNNB1, DAPK2 (includes EG:23604), DAXX, DDIT3, EP300, ERBB2, GADD45A, GSK3B, HDAC2, HDAC3, HSPD1, IGF2R, IGFBP3, IRF5, NOC2L, PARP1, PMEPA1, PPARG, PPP1R15A, SCN3B, SIM2, SRPK1, STAT1, TNFSF10, XRCC5, YWHAE	36
Cell Death	survival	survival of tumor cell lines	0.000313	ABCB6, ABCC3, AK5, AKT1, BIRC5, BLM, BRCA1, CAMK2B, CAMK2D, CAMK2N1, CDK2, CDK8, CDK20, CDKN1A, CEBPB, CERK, CHEK1, CHEK2, CLDN3, CTNNB1, CXCR7, DAXX, DUSP1, DUSP5, DUSP19, EP300, ERBB2, FKBP5, FOXM1, GRK4, GSK3B, HDAC2, HDAC3, HTATIP2, ID2, IGFBP3, IL8, INPP1, INPP5J, KHK, KRT19, LIG1, MTMR6, NEK8, NFKB2, PARG, PARP1, PBK, PCNA, PIM1, PPAP2A, PPAT, PPM1M, PPP1R11, PRKCQ, PRKDC, RAC1, RAD51, RPA1…	70
Cell Death	cell death	cell death of neuroblastoma cell lines	0.000557	AR, ATG7, ATG5 (includes EG:9474), BCHE, BIRC5, CCT2, CCT7, CREB3L2, FKBP1A, GAL, GSK3B, IGF1R, IGFBP3, PARP1, PPT1, RTN1, SNCA, SQSTM1, SYVN1, TCP1, TNFSF10, TRPC1, UGCG, VEGFA	24
Cell Death	survival	survival of eukaryotic cells	0.000629	ABCB6, ABCC3, AK5, AKT1, ANGPT2, BIRC5, BLM, BRCA1, BTC, C5, CALR, CAMK2B, CAMK2D, CAMK2N1, CDK2, CDK8, CDK20, CDKN1A, CEBPB, CERK, CHEK1, CHEK2, CLCF1, CLDN3, CTNNB1, CXCR7, DAXX, DUSP1, DUSP5, DUSP19, EP300, ERBB2, ETV6, FANCD2, FANCG, FKBP5, FOXM1, GRK4, GSK3B, HBEGF, HDAC2, HDAC3, HERPUD1, HMGB1 (includes EG:3146), HTATIP2, ID2, IGF1R, IGFBP3, IL8, ILK, INPP1, INPP5J, KHK, KRT19, LAMA3, LIG1,…	93
Cell Death	survival	survival of cells	0.000768	ABCB6, ABCC3, AK5, AKT1, ANGPT2, ATF4, BIRC5, BLM, BRCA1, BTC, C5, CALR, CAMK2B, CAMK2D, CAMK2N1, CDK2, CDK8, CDK20, CDKN1A, CEBPB, CERK, CHEK1, CHEK2, CLCF1, CLDN3, CTNNB1, CXCL10, CXCR7, DAXX, DUSP1, DUSP5, DUSP19, EP300, ERBB2, ERCC5, ETV6, FANCD2, FANCG, FKBP5, FOXM1, GRK4, GSK3B, HBEGF, HDAC2, HDAC3, HERPUD1, HMGB1 (includes EG:3146), HTATIP2, ID2, IGF1R, IGFBP3, IL8, ILK, INPP1, INPP5J, KHK…	98
Cell Death	survival	survival of breast cancer cell lines	0.00105	BRCA1, CDK2, CDKN1A, CTNNB1, CXCR7, DAXX, DUSP1, EP300, ERBB2, FKBP5, FOXM1, ID2, IGFBP3, KRT19, PBK, UGCG	16
Cell Death	apoptosis	apoptosis of breast cancer cell lines	0.00107	AKT1, ARHGDIA, ATG7, BARD1, BCL2L2, BEX2, BIRC5, BRCA1, CDK1, CDKN1A, CSE1L, CTCF, CTNNB1, DAB2, DUSP1, EP300, ERBB2, FBXO32, GADD45A, HSPD1, IGFBP3, ILK, ITGB3BP, JUN, MAPK3, NOS3, PARP1, PDCD4, PELP1, PHB (includes EG:5245), PLK1, PPARG, PTTG1, RAC1, SOD2, SRPK1, STAT1, TGFB2, TNFSF10, UGCG, XBP1	41
Cell Death	cell death	cell death of lung cancer cell lines	0.00134	AKT1, BIRC5, CDCP1, CDKN1A, CDKN1C, CEBPB, DDIT3, DUSP1, EP300, ERBB2, ERBB3, GADD45A, HTATIP2, IGFBP3, JAG1, MDC1, PARG, PARP1, PLK1, RAC1, SKP2, SLC7A11, TNFSF10, TUBB3, WNT2	25
Cell Death	cell death	cell death of breast cancer cell lines	0.00188	ABCC4, AKT1, ARHGDIA, ATG7, BARD1, BCL2L2, BEX2, BIRC5, BRCA1, CDK1, CDKN1A, CSE1L, CTCF, CTNNB1, DAB2, DUSP1, EP300, ERBB2, FBXO32, GADD45A, HSPD1, IGFBP3, ILK, ITGB3BP, JUN, MAPK3, NOS3, PARP1, PDCD4, PELP1, PHB (includes EG:5245), PLK1, PPARG, PSIP1, PTTG1, RAC1, SOD2, SRPK1, STAT1, STMN1, TGFB2, TNFSF10, UGCG, VEGFA, XBP1	45
Cell Death	colony survival	colony survival of carcinoma cell lines	0.00221	PARG, PARP1, TUBB3	3
Cell Death	colony survival	colony survival of lung cancer cell lines	0.00221	PARG, PARP1, TUBB3	3
Cell Death	cell viability	cell viability	0.0038	ALB, ANLN, ANTXR1, AR, ATF6, BIRC5, CCNA2, CCNB1, CDC7, CDKN1A, CDKN1C, CHFR, DAB2, DDIT3, ERBB2, GDF15, IGF1R, IGFBP3, NDC80, NUPR1, PARP1, SLC19A1, SLC37A4, SLC9A1, SNCA, SND1, SOD2, SQSTM1, STMN1, TCP1, TYMP, UGCG, VEGFA	33
Cell Death	apoptosis	apoptosis of lung cancer cell lines	0.00449	AKT1, BIRC5, CDCP1, CDKN1A, CDKN1C, CEBPB, DUSP1, EP300, ERBB3, GADD45A, HTATIP2, IGFBP3, JAG1, MDC1, PARG, PARP1, PLK1, RAC1, SKP2, TNFSF10, WNT2	21
Cell Death	cell death	cell death of carcinoma cell lines	0.00589	AKT1, BIRC5, CDCP1, DDIT3, DUSP1, ERBB2, ERBB3, IGFBP3, JAG1, KLF2, MDC1, NEK2, PARG, PARP1, RAC1, SKP2, SLC7A11, TNFSF10, TUBB3, UCHL1, WNT2	21
Cell Death	cell death	cell death of ovarian cancer cell lines	0.00871	AKT1, CDC7, DAB2, DDIT3, DUSP1, ERBB2, KLF2, KLF6, PLA2G16, TMSB10, TNFSF10, TRIP6, UGCG, WEE1, YARS	15
Cell Death	survival	survival of prostate cancer cell lines	0.00876	AKT1, IL8, PIM1, TNFSF10, TRPM8	5
Cell Death	cell viability	cell viability of tumor cell lines	0.00882	ANLN, AR, ATF6, BIRC5, CCNA2, CCNB1, CDKN1A, CDKN1C, CHFR, ERBB2, GDF15, IGF1R, NUPR1, PARP1, SLC19A1, SLC37A4, SNCA, SOD2, SQSTM1, TCP1, TYMP, UGCG	22
Cell Death	apoptosis	apoptosis of fibroblast cell lines	0.00989	ATF6, CDC20, CDKN1A, CTNNB1, EIF4EBP1, ERBB2, GPI, HSPD1, ID1, ID2, NFKB2, RAC1, RHOC, RNASEL, TAX1BP1, TIAM1, TNFSF10	17
DNA Replication, Recombination, and Repair	modification	modification of DNA	4.9e-12	ATXN3, BLM, BRCA1, BRE, CBX1, CCNO, CDK2, CDKN1A, CIB1, DEK, DHX36, DNA2, DNMT1, ERBB2, ERCC1, ERCC3, ERCC5, EXO1, EYA3, FANCG, FEN1, GADD45A, GADD45G, H2AFX, HMGB2, HMGB1 (includes EG:3146), LIG1, MCM2, MCM4, MCM6, MCM7, MRE11A, MSH6, PARP1, PARP3, PCNA, POLA1, POLE2, POLG, POLQ, PRKDC, RAD21, RAD51, RAD51C, RAD54B, RAD54L, RAD9A, RBBP8, RECQL4, RNF8, RPA1, RPA3, SETMAR, SOD2, TDP1, TFF1, TOP2A,…	62
DNA Replication, Recombination, and Repair	segregation	segregation of chromosomes	1.27e-11	BRCA1, CCNA2, CCNB1, CCNB2, DDX11, DSN1, ESPL1, GPSM2, HJURP, INCENP, NCAPD2, NCAPD3, NCAPG2, NCAPG (includes EG:64151), NDC80, NDEL1, NUF2, NUSAP1, RIOK3, SKA1, SKA2, SKA3, SMC2, SMC4, SRPK1, TOP2A	26
DNA Replication, Recombination, and Repair	repair	repair of DNA	1.28e-10	ATXN3, BLM, BRCA1, BRE, CCNO, CDK2, CDKN1A, CIB1, DEK, DNA2, ERBB2, ERCC1, ERCC3, ERCC5, EXO1, EYA3, FANCG, FEN1, GADD45A, GADD45G, H2AFX, HMGB2, HMGB1 (includes EG:3146), LIG1, MRE11A, MSH6, PARP1, PARP3, PCNA, POLA1, POLE2, POLG, POLQ, PRKDC, RAD21, RAD51, RAD51C, RAD54B, RAD54L, RAD9A, RBBP8, RECQL4, RNF8, RPA1, SETMAR, SOD2, TDP1, UNG, USP1, XRCC5, XRCC6, XRCC3 (includes EG:7517)	52
DNA Replication, Recombination, and Repair	replication	replication of DNA	1.09e-09	BRCA1, CALR, CCNA2, CCNE1, CDC6, CDC7, CDC45, CDC25A, CDK2, CDT1, CHEK1, DNA2, DUT (includes EG:1854), EP300, FOXM1, GMNN, HMGB2, IGF1R, ING4, KIAA0101, LHX6, MCM2, MCM3, MCM5, MCM7, NAE1, NUP98, ORC1L, PCNA, PDGFA, PDGFRA, POLA1, POLD4, POLE2, POLG, PRIM1, RNASEH2A, RPA1, RPA3, S100A11, SPATA7, TFAM, TIMELESS, TMPO, TSPYL2, TYMP, ZBTB20	47
DNA Replication, Recombination, and Repair	alignment	alignment of chromosomes	1.16e-09	AURKA, BIRC5, CCNA2, DLGAP5, KIF14, KIF18A, KIF2C, KIFC1, NCAPD2, NCAPD3, NCAPG2, NCAPG (includes EG:64151), SMC4	13
DNA Replication, Recombination, and Repair	metabolism	metabolism of DNA	2.09e-09	ACIN1, BIRC5, BRCA1, BSG, CALR, CCNA2, CCNE1, CDC6, CDC7, CDC45, CDC25A, CDK2, CDKN1A, CDT1, CHEK1, DHX9, DNA2, DNASE2, DUSP1, DUT (includes EG:1854), EP300, FOXM1, GMNN, HMGB2, HSPB1, IGF1R, ING4, ISG20, JUN, KIAA0101, KPNA2, LHX6, MCM2, MCM3, MCM5, MCM7, NAE1, NUP98, ORC1L, PARP1, PCNA, PDGFA, PDGFRA, POLA1, POLD4, POLE2, POLG, PPT1, PRIM1, RAD51, RNASEH2A, RPA1, RPA3, S100A11, SOD2, SPATA7, TF…	66
DNA Replication, Recombination, and Repair	recombination	recombination	3.08e-08	BLM, BRCA1, CDK2, CHEK1, DMC1, ERCC1, EXO1, HJURP, HMGB1 (includes EG:3146), KPNA2, LIG1, MRE11A, MUS81, RAD21, RAD51, RAD51C, RAD54B, RAD54L, RMI1, RPA1, SERTAD1, XRCC5, XRCC3 (includes EG:7517)	23
DNA Replication, Recombination, and Repair	formation	formation of mitotic spindle	8.3e-08	BIRC5, CKAP2, CKAP5, GOLGA2, KIF11, KIF2A, KIF2C, KIF4A, KIFC1, NUF2, PLK1, RCC1 (includes EG:1104), SASS6, STMN1, TPX2, TTK	16
DNA Replication, Recombination, and Repair	replication	initiation of replication of DNA	9.51e-08	CCNA2, CCNE1, CDC6, CDC7, CDC45, CDK2, CDT1, CHEK1, EP300, MCM3, ORC1L, POLA1, PRIM1, RPA3, TIMELESS	15
DNA Replication, Recombination, and Repair	conformational modification	conformational modification of DNA	4.84e-07	BLM, ERCC3, HMGB2, MCM2, MCM4, MCM6, MCM7, MRE11A, RAD51, RPA1, RPA3, TFF1	12
DNA Replication, Recombination, and Repair	checkpoint control	checkpoint control	7.14e-07	BUB3, CCNE2, CDC6, CDC7, CDC20, CDC25A, CDC25C, CDK2, CHEK1, CHEK2, CHFR, ERCC3, FANCG, KNTC1, MCM7, NDC80, RBBP8, ZWILCH	18
DNA Replication, Recombination, and Repair	recombination	recombination of DNA	7.93e-07	BLM, BRCA1, CHEK1, DMC1, EXO1, HJURP, HMGB1 (includes EG:3146), KPNA2, MRE11A, MUS81, RAD21, RAD51, RAD51C, RAD54B, RAD54L, RMI1, RPA1, SERTAD1, XRCC5, XRCC3 (includes EG:7517)	20
DNA Replication, Recombination, and Repair	double-stranded DNA break repair	double-stranded DNA break repair	1.18e-06	BLM, BRCA1, BRE, CIB1, EYA3, FEN1, H2AFX, KPNA2, MRE11A, PARP1, PCNA, POLA1, PRKDC, RAD21, RBBP8, RNF8, SETMAR, TDP1, XRCC5, XRCC6	20
DNA Replication, Recombination, and Repair	unwinding	unwinding of DNA	2.23e-06	BLM, HMGB2, MCM2, MCM4, MCM6, MCM7, MRE11A, RAD51, RPA1, RPA3	10
DNA Replication, Recombination, and Repair	synthesis	synthesis of DNA	3.05e-06	AGT, AR, BIRC5, BTC, CCNA2, CDC25C, CDCA4, CDK2, CDKN1A, CDKN2B, CDT1, CHEK1, CHEK2, CTNNB1, CXCL10, DNMT1, ERBB2, ERBB3, FEN1, HBEGF, HDGF, IGF1R, IGFBP2, IGFBP3, IL8, IL1RN, LIG1, MRE11A, PCNA, PDGFRA, PLK1, POLA1, POLD1, PPAT, PRKDC, RAC1, RAP1GAP (includes EG:5909), RBL1, RECQL4, RFC2, RFC3, RGS4, S100A11, SDC4, SKP2, SLC29A1, TGFB2, TIMP2, TNC, VEGFA	50
DNA Replication, Recombination, and Repair	condensation	condensation of chromosomes	1.13e-05	ACIN1, CDCA5, KIF4A, NCAPD2, NCAPD3, NCAPG (includes EG:64151), NUSAP1, SMC2, SMC4, TOP2A	10
DNA Replication, Recombination, and Repair	damage	damage of DNA	1.48e-05	AGT, BIRC5, CALR, GMNN, LIG1, MCM10, PARP1, PBK, PLK1, PRKDC, RPA1, RRM2, RUNX1, SMOX, SOD2, TDP1, TOP2A, XRCC5, YWHAE	19
DNA Replication, Recombination, and Repair	quantity	quantity of centrosome	5.3e-05	AURKA, CDKN1A, KIF23, PLK1, RASSF1, SKP2, TACC3	7
DNA Replication, Recombination, and Repair	excision repair	excision repair	8.83e-05	ATXN3, CCNO, CDKN1A, DNA2, ERCC1, ERCC3, ERCC5, EXO1, FEN1, HMGB2, HMGB1 (includes EG:3146), MSH6, PCNA, POLG, RAD51, RPA1, UNG	17
DNA Replication, Recombination, and Repair	double-stranded DNA break repair	double-stranded DNA break repair of eukaryotic cells	0.000171	BLM, BRCA1, KPNA2, PARP1, PCNA, PRKDC, RBBP8, XRCC5, XRCC6	9
DNA Replication, Recombination, and Repair	double-stranded DNA break repair	double-stranded DNA break repair of DNA	0.000207	BRE, CIB1, EYA3, FEN1, H2AFX, MRE11A, POLA1, RAD21, RNF8, SETMAR, TDP1, XRCC6	12
DNA Replication, Recombination, and Repair	homologous recombination	homologous recombination	0.000207	BLM, BRCA1, CDK2, CHEK1, DMC1, HJURP, MRE11A, RAD21, RAD51, RAD51C, RAD54B, XRCC3 (includes EG:7517)	12
DNA Replication, Recombination, and Repair	double-stranded DNA break repair	double-stranded DNA break repair of cell lines	0.000226	BLM, KPNA2, PARP1, PCNA, PRKDC, RBBP8, XRCC5, XRCC6	8
DNA Replication, Recombination, and Repair	alignment	alignment of sister chromatids	0.000288	NDC80, RAD21, TOP2A, TOP2B	4
DNA Replication, Recombination, and Repair	homologous recombination	homologous recombination of DNA	0.000458	BLM, BRCA1, CHEK1, DMC1, HJURP, MRE11A, RAD21, RAD51, RAD51C, RAD54B, XRCC3 (includes EG:7517)	11
DNA Replication, Recombination, and Repair	assembly	assembly of mitotic spindle	0.000626	CKAP5, KIF11, KIF2A, KIF2C, NUF2	5
DNA Replication, Recombination, and Repair	chromosomal congression	chromosomal congression of chromosomes	0.000626	KIF14, KIF18A, KIF2C, KIFC1, NDC80	5
DNA Replication, Recombination, and Repair	replication	replication of plasmid DNA	0.00129	CDKN1A, CDT1, ORC1L, POLA1	4
DNA Replication, Recombination, and Repair	DNA damage response	DNA damage response of cells	0.00146	AEN, BCL6, BLM, BRCA1, BRSK1, CHEK2, CIB1, DDIT3, GNL1, ING4, MCM7, PCBP4, PPP1R15A, RAD9A, RBM38, RPA1, SESN1, TOP2A, XRCC3 (includes EG:7517)	19
DNA Replication, Recombination, and Repair	DNA replication checkpoint	DNA replication checkpoint	0.00149	CDC6, CDC45, CDT1, CHEK1, RAD9A	5
DNA Replication, Recombination, and Repair	formation	formation of spindle pole	0.00221	DCTN2, DLGAP5, PLK1	3
DNA Replication, Recombination, and Repair	assembly	assembly of nuclear pores	0.00221	NUP98, NUP107, TMEM48	3
DNA Replication, Recombination, and Repair	morphology	morphology of chromosomes	0.00221	NCAPG2, NCAPG (includes EG:64151), SMC2	3
DNA Replication, Recombination, and Repair	organization	organization of spindle fibers	0.00221	CKAP5, SIAH1, SSRP1	3
DNA Replication, Recombination, and Repair	sister chromatid exchange	sister chromatid exchange of tumor cell lines	0.00221	BLM, RMI1, SERTAD1	3
DNA Replication, Recombination, and Repair	joining	joining of DNA	0.00247	BRCA1, LIG1, PARP1, RAD51, TOP2A, XRCC5, XRCC6	7
DNA Replication, Recombination, and Repair	segregation	segregation of sister chromatids	0.00299	CCNA2, DDX11, ESPL1, NCAPD2, NDC80	5
DNA Replication, Recombination, and Repair	mismatch repair	mismatch repair of DNA	0.00347	CDKN1A, HMGB1 (includes EG:3146), PCNA, XRCC5	4
DNA Replication, Recombination, and Repair	amplification	amplification of centrosome	0.00369	AURKA, BRCA1, CCNE1, CDC25C, KLF4, PIM1	6
DNA Replication, Recombination, and Repair	formation	formation of nuclear foci	0.00726	BLM, BRCA1, CHEK1, GMNN	4
DNA Replication, Recombination, and Repair	homologous pairing	homologous pairing	0.00726	DMC1, RAD51, RAD51C, XRCC3 (includes EG:7517)	4
DNA Replication, Recombination, and Repair	mismatch repair	mismatch repair	0.00764	CDKN1A, EXO1, HMGB1 (includes EG:3146), MSH6, MUTYH, PCNA, XRCC5	7
DNA Replication, Recombination, and Repair	progression	progression of replication fork	0.00799	RAD51, TIMELESS, XRCC3 (includes EG:7517)	3
DNA Replication, Recombination, and Repair	spindle checkpoint	spindle checkpoint	0.00853	BUB1, DLGAP5, ERCC6L, MAD2L2, PLK1, TTK	6
DNA Replication, Recombination, and Repair	checkpoint control	checkpoint control of tumor cell lines	0.00876	CDC7, CDC25A, CHEK1, CHEK2, MCM7	5
Cellular Assembly and Organization	segregation	segregation of chromosomes	1.27e-11	BRCA1, CCNA2, CCNB1, CCNB2, DDX11, DSN1, ESPL1, GPSM2, HJURP, INCENP, NCAPD2, NCAPD3, NCAPG2, NCAPG (includes EG:64151), NDC80, NDEL1, NUF2, NUSAP1, RIOK3, SKA1, SKA2, SKA3, SMC2, SMC4, SRPK1, TOP2A	26
Cellular Assembly and Organization	alignment	alignment of chromosomes	1.16e-09	AURKA, BIRC5, CCNA2, DLGAP5, KIF14, KIF18A, KIF2C, KIFC1, NCAPD2, NCAPD3, NCAPG2, NCAPG (includes EG:64151), SMC4	13
Cellular Assembly and Organization	formation	formation of mitotic spindle	8.3e-08	BIRC5, CKAP2, CKAP5, GOLGA2, KIF11, KIF2A, KIF2C, KIF4A, KIFC1, NUF2, PLK1, RCC1 (includes EG:1104), SASS6, STMN1, TPX2, TTK	16
Cellular Assembly and Organization	binding	binding of chromatin	4.66e-06	CCNE1, CDC6, CDC7, CDT1, DNMT1, GMNN, HMGN2, RPA1, SUV39H1	9
Cellular Assembly and Organization	binding	binding of chromosome components	4.97e-06	CCNE1, CDC6, CDC7, CDT1, DNMT1, GMNN, HIST2H2BE, HMGN2, PRMT1, RPA1, SUV39H1	11
Cellular Assembly and Organization	quantity	quantity of centrosome	5.3e-05	AURKA, CDKN1A, KIF23, PLK1, RASSF1, SKP2, TACC3	7
Cellular Assembly and Organization	alignment	alignment of sister chromatids	0.000288	NDC80, RAD21, TOP2A, TOP2B	4
Cellular Assembly and Organization	density	density of microtubules	0.000288	CKAP5, KIF2C, KLHDC5, STMN1	4
Cellular Assembly and Organization	assembly	assembly of mitotic spindle	0.000626	CKAP5, KIF11, KIF2A, KIF2C, NUF2	5
Cellular Assembly and Organization	chromosomal congression	chromosomal congression of chromosomes	0.000626	KIF14, KIF18A, KIF2C, KIFC1, NDC80	5
Cellular Assembly and Organization	association	association of chromatin	0.00125	BRCA1, C10ORF119, CDC6, CDT1, MCM4, RPA1	6
Cellular Assembly and Organization	development	development of nuclear pores	0.00129	NUP98, NUP107, SEH1L, TMEM48	4
Cellular Assembly and Organization	missegregation	missegregation of chromosomes	0.00149	CCNE1, CENPA, ERCC6L, KIF4A, PIM1	5
Cellular Assembly and Organization	formation	formation of nucleus	0.00221	CDKN1A, ESPL1, SERTAD1	3
Cellular Assembly and Organization	formation	formation of spindle pole	0.00221	DCTN2, DLGAP5, PLK1	3
Cellular Assembly and Organization	assembly	assembly of nuclear pores	0.00221	NUP98, NUP107, TMEM48	3
Cellular Assembly and Organization	dissociation	dissociation of Golgi apparatus	0.00221	CCNB1, CCNB2, CDK1	3
Cellular Assembly and Organization	organization	organization of spindle fibers	0.00221	CKAP5, SIAH1, SSRP1	3
Cellular Assembly and Organization	separation	separation of sister chromatids	0.00221	DDX11, FEN1, PTTG1	3
Cellular Assembly and Organization	structure	structure of kinetochores	0.00221	NCAPD2, NCAPG2, SMC2	3
Cellular Assembly and Organization	bundling	bundling of microtubules	0.00223	CLIP1, GSK3B, KIF20B, MAPRE3, PRC1, RRBP1	6
Cellular Assembly and Organization	segregation	segregation of sister chromatids	0.00299	CCNA2, DDX11, ESPL1, NCAPD2, NDC80	5
Cellular Assembly and Organization	amplification	amplification of centrosome	0.00369	AURKA, BRCA1, CCNE1, CDC25C, KLF4, PIM1	6
Cellular Assembly and Organization	association	association of chromosome components	0.00373	BIRC5, BRCA1, C10ORF119, CDC6, CDT1, MCM4, RPA1	7
Cellular Assembly and Organization	formation	formation of nuclear foci	0.00726	BLM, BRCA1, CHEK1, GMNN	4
Cellular Assembly and Organization	formation	formation of asters	0.00799	CSE1L, GPSM2, KIFC1	3
Cellular Assembly and Organization	development	development of fibrils	0.00799	B4GALT7, BCHE, CRYAB	3
Cellular Assembly and Organization	biogenesis	biogenesis of mitochondria	0.00799	FANCG, LETM1, PRDX3	3
