# Supplementary material for: Salinomycin inhibits prostate cancer growth and migration via induction of oxidative stress
Source: Br J Cancer. 2012 Jan 3;106(1):99–106. doi: 10.1038/bjc.2011.530 (PMC3251868; doi:10.1038/bjc.2011.530)
Supplement: Supplementary Table 3 [file bjc2011530x9.xls]

## Sheet: 3h_salinomycin
Effect of salinomycin treatment on VCaP gene expression
3 h treatment, FC > 1.5
Â© 2000-2011 Ingenuity Systems, Inc. All rights reserved.
Ingenuity Toxicity Lists	-log(p-value)	Ratio	Molecules
Cholesterol Biosynthesis	16.5	0.562	SQLE,FDFT1,EBP,DHCR7,IDI1,MVK,HMGCR,HMGCS1,SC5DL
Liver Necrosis/Cell Death	6.92	0.0608	MYC,NPC1,JUN,MT1E,DDIT3,CDKN1A,JUND,CEBPB,MT1F
Cardiac Necrosis/Cell Death	3.91	0.0429	PIM1,TXNIP,CDKN1A,JUND,MT1A,ADRB2
Liver Proliferation	3.73	0.0521	MYC,CDKN1A,JUND,CEBPB,CITED2
Renal Necrosis/Cell Death	3.53	0.069	DDIT3,DUSP1,CDKN1A,MT1F
LXR/RXR Activation	3.24	0.058	LDLR,CCL2,ABCG1,HMGCR
Mechanism of Gene Regulation by Peroxisome Proliferators via PPARÎ±	2.74	0.0426	MYC,JUN,DUSP1,CITED2
Cardiac Hypertrophy	2.65	0.0247	JUN,ATF3,DUSP1,PIM1,CDKN1A,ADRB2
Increases Cardiac Dilation	2.58	0.143	JUND,ADRB2
Hepatic Stellate Cell Activation	1.8	0.0571	IL8,CCL2
Increases Liver Hyperplasia/Hyperproliferation	1.56	0.2	MYC
Cell Cycle: G1/S Checkpoint Regulation	1.56	0.0426	MYC,CDKN1A
RAR Activation	1.43	0.0226	JUN,DUSP1,CITED2
Oxidative Stress	1.42	0.0357	JUN,DUSP1
Aryl Hydrocarbon Receptor Signaling	1.38	0.0216	MYC,JUN,CDKN1A
Hormone Receptor Regulated Cholesterol Metabolism	1.36	0.125	LDLR
Decreases Respiration of Mitochondria	1.23	0.0909	MT1F
VDR/RXR Activation	1.17	0.026	CDKN1A,CEBPB
Increases Heart Failure	1.16	0.0769	ADRB2
LPS/IL-1 Mediated Inhibition of RXR Function	1.11	0.0167	JUN,ABCG1,HMGCS1
Hepatic Fibrosis	1.1	0.0238	IL8,CCL2
p53 Signaling	1.08	0.023	JUN,CDKN1A
NRF2-mediated Oxidative Stress Response	1.07	0.016	JUN,ATF4,JUND
Cardiac Fibrosis	1.04	0.022	ATF3,ADRB2
Hepatic Cholestasis	0.781	0.0152	IL8,JUN
Cell Cycle: G2/M DNA Damage Checkpoint Regulation	0.764	0.0294	CDKN1A
Increases Transmembrane Potential of Mitochondria and Mitochondrial Membrane	0.631	0.0208	PIM1
Hypoxia-Inducible Factor Signaling	0.492	0.0143	JUN
TGF-Î² Signaling	0.458	0.013	JUN
TR/RXR Activation	0.432	0.012	LDLR
Decreases Transmembrane Potential of Mitochondria and Mitochondrial Membrane	0.383	0.0104	MYC
PPARÎ±/RXRÎ± Activation	0.243	0.00658	JUN

## Sheet: 6h_salinomycin
Effect of salinomycin treatment on VCaP gene expression
6 h treatment, FC > 1.5
Â© 2000-2011 Ingenuity Systems, Inc. All rights reserved.
Ingenuity Toxicity Lists	-log(p-value)	Ratio	Molecules
Cholesterol Biosynthesis	13.7	0.688	MVD,SQLE,FDFT1,EBP,DHCR7,IDI1,MVK,LSS,HMGCR,HMGCS1,SC5DL
Liver Necrosis/Cell Death	4.26	0.0946	SCD,DDIT3,PIK3R1,XBP1,UGCG,CEBPB,NPC1,JUN,MT1E,SCG5,CDKN1A,JUND,PMAIP1,MT1F
LXR/RXR Activation	3.24	0.116	SCD,LDLR,CCL2,RELB,ACACA,ABCG1,ARG2,HMGCR
p53 Signaling	3.21	0.103	SCO2 (includes EG:9997),PCNA,JUN,GADD45A,THBS1,PIK3R1,CABC1,CDKN1A,PMAIP1
Hypoxia-Inducible Factor Signaling	2.53	0.1	VEGFA,SHC1,EIF2S2,JUN,PIK3R1,EIF1,UBE2E1
VDR/RXR Activation	2.29	0.0909	CXCL10,GADD45A,CDKN1A,IGFBP3,PRKCH,CEBPB,KLF4
RAR Activation	1.96	0.0677	VEGFA,CSNK2A2,JUN,DUSP1,PIK3R1,RELB,CREBBP,IGFBP3,PRKCH
Cardiac Hypertrophy	1.78	0.0535	EPAS1,ATF3,PIK3R1,HBEGF,SHC1,PTGES,JUN,DUSP1,PIM1,APLN,CDKN1A,FBXO32,ADRB2
Renal Necrosis/Cell Death	1.68	0.0862	DDIT3,DUSP1,CDKN1A,PMAIP1,MT1F
Hepatic Fibrosis	1.56	0.0714	VEGFA,IL8,CCL2,ECE2,THBS1,IGFBP3
Cell Cycle: G1/S Checkpoint Regulation	1.41	0.0851	CCNE2,CCNE1,CDKN1A,CDC25A
Liver Proliferation	1.32	0.0625	PIK3R1,CDKN1A,SLC7A5,JUND,CEBPB,PIK3IP1
Increases Cardiac Dilation	1.26	0.143	JUND,ADRB2
TGF-Î² Signaling	1.22	0.0649	JUN,CREBBP,ACVR1,INHBB,ACVR1B
Cell Cycle: G2/M DNA Damage Checkpoint Regulation	1.19	0.0882	MYT1,GADD45A,CDKN1A
TR/RXR Activation	1.11	0.0602	KLF9,LDLR,NCOA6,PIK3R1,ACACA
Aryl Hydrocarbon Receptor Signaling	1.06	0.0504	ALDH1B1,CCNE2,NCOA7,CCNE1,JUN,CDKN1A,NFE2L2
Mechanism of Gene Regulation by Peroxisome Proliferators via PPARÎ±	0.938	0.0532	SHC1,JUN,DUSP1,PIK3R1,CREBBP
PPARÎ±/RXRÎ± Activation	0.906	0.0461	SHC1,JUN,NCOA6,RELB,CREBBP,ACVR1,ACVR1B
Increases Liver Hyperplasia/Hyperproliferation	0.887	0.2	CCNE1
Increases Transmembrane Potential of Mitochondria and Mitochondrial Membrane	0.843	0.0625	PIM1,SRXN1,HERPUD1
NRF2-mediated Oxidative Stress Response	0.839	0.0426	JUN,PIK3R1,CREBBP,ATF4,HERPUD1,JUND,PRKCH,NFE2L2
Increases Liver Steatosis	0.814	0.167	EPAS1
Hepatic Cholestasis	0.812	0.0455	IL8,JUN,PPRC1,RELB,PRKCH,IRAK2
Cardiac Necrosis/Cell Death	0.731	0.0429	PIM1,TXNIP,CDKN1A,JUND,MT1A,ADRB2
NF-ÎºB Signaling	0.725	0.045	CSNK2A2,PIK3R1,RELB,CREBBP,MAPK6
Oxidative Stress	0.704	0.0536	JUN,DUSP1,NFE2L2
Hormone Receptor Regulated Cholesterol Metabolism	0.701	0.125	LDLR
Anti-Apoptosis	0.661	0.0625	BCL2L2,BIRC2
Increases Damage of Mitochondria	0.615	0.1	AR
Hepatic Stellate Cell Activation	0.605	0.0571	IL8,CCL2
Xenobiotic Metabolism Signaling	0.601	0.043	UGT2B7,UGT2B15,UGT2B17,CYP51A1
Decreases Respiration of Mitochondria	0.58	0.0909	MT1F
Glutathione Depletion - CYP Induction and Reactive Metabolites	0.548	0.0833	FEN1
Increases Heart Failure	0.519	0.0769	ADRB2
Cytochrome P450 Panel - Substrate is a Sterol (Human)	0.492	0.0714	CYP51A1
LPS/IL-1 Mediated Inhibition of RXR Function	0.431	0.0333	ALDH1B1,JUN,CPT2,ABCG1,NDST1,HMGCS1
Cardiac Fibrosis	0.341	0.033	ATF3,AR,ADRB2
Increases Renal Proliferation	0.34	0.0455	CXCL10
Decreases Transmembrane Potential of Mitochondria and Mitochondrial Membrane	0.309	0.0312	SHC1,CLIC4,PMAIP1
PXR/RXR Activation	0.286	0.0317	SCD,PCK2
Fatty Acid Metabolism	0.263	0.0288	ALDH1B1,CPT2,CYP51A1
Biogenesis of Mitochondria	0.257	0.0345	EPAS1
Positive Acute Phase Response Proteins	0.23	0.0312	SERPINA3

## Sheet: 24_salinomycin
Effect of salinomycin treatment on VCaP gene expression
24 h treatment, FC > 1.5
Â© 2000-2010 Ingenuity Systems, Inc. All rights reserved.
Ingenuity Toxicity Lists	-log(p-value)	Ratio	Molecules
Cholesterol Biosynthesis	7.58	0.75	MVD,SQLE,FDFT1,EBP,DHCR7,IDI1,MVK,LSS,HMGCS2,HMGCR,HMGCS1,SC5DL
Cell Cycle: G2/M DNA Damage Checkpoint Regulation	6.65	0.5	PRKDC,CDC25C,CCNB1,YWHAE,WEE1,CCNB2,PLK1,CDK1,CHEK1,EP300,CDC25B,GADD45A,TOP2B,CDKN1A,TOP2A,BRCA1,CHEK2
Aryl Hydrocarbon Receptor Signaling	3.4	0.237	ALDH4A1,NFIX,POLA1,MAPK3,EP300,CHEK1,CCNA2,NCOA7,JUN,ALDH1A1,TFF1,ALDH1A3,FASN,TGFB2,RXRB,CHEK2,ALDH1B1,CYP1A1,CCNE2,TFDP1,APAF1,SLC35A2,NFKB2,CCNE1,ALDH3B2 (includes EG:222),MGST2,NFIA,CDKN1A,HSP90AA1,GSTO2,CDK2,MCM7,HSPB1
Cell Cycle: G1/S Checkpoint Regulation	3.19	0.319	CCNE2,TFDP1,HDAC2,PA2G4,SUV39H1,RBL1,CDKN2B,CCNE1,HDAC3,CDKN1A,TGFB2,GSK3B,CDK2,E2F2,CDC25A
p53 Signaling	2.83	0.253	PRKDC,THBS1,GADD45G,APAF1,TP53I3,EP300,SERPINE2,BIRC5,CHEK1,PCNA,AKT1,JUN,GADD45A,STAG1,FASN,CDKN1A,CABC1,GSK3B,BRCA1,CTNNB1,CHEK2,CDK2
Increases Transmembrane Potential of Mitochondria and Mitochondrial Membrane	2.15	0.271	PPARG,MSRB2,YWHAE,RAC1,HERPUD1,TNFSF10,C5,HSPA4,PRDX3,SOD2,AKT1,PIM1,DNAJB1
Fatty Acid Metabolism	1.85	0.212	ALDH4A1,ALDH1B1,CYP1A1,ECHS1,SRD5A1,ACOX2,ECH1,GCDH,ALDH2,AKR1A1,ALDH1A1,ALDH1A3,PECI,ACSL5,ACSL4,CYP4F12,SLC27A1,SLC27A3,IVD,ACSL1,HADH,CYP51A1
Hepatic Stellate Cell Activation	1.49	0.257	IL8,LHX2,CCL2,PDGFA,PDGFRA,TGFB2,NFKB2,KLF2,AGT
Renal Necrosis/Cell Death	1.47	0.224	DDIT3,BGN,ILK,NPHS1,APRT,BIRC5,STMN1,SOD2,DUSP1,CDKN1A,MAFB,MT1F,AGT
Cardiac Hypertrophy	1.47	0.173	MAP2K6,CRYAB,ANGPT2,RAB1A,RCAN2,NOS3,H2AFZ,SLC9A1,BIRC5,EP300,JUN,AKT1,CAMK2D,PPP3CB,GAL,PIM1,PNKD (includes EG:25953),PLCB1,GSK3B,FBXO32,CTNNB1,ADRB2,AGT,MIF,GLA,ATF3,TRPC1,EPAS1,HDAC2,RAC1,RGS4,HBEGF,PARP1,ADRA2A,PTGES,DUSP1,APLN,CDKN1A,HPRT1,COL9A2,NPR2,MMP9
NRF2-mediated Oxidative Stress Response	1.34	0.176	MAP2K6,PRDX1,MAPK3,DNAJC12,DNAJC10,DNAJB2 (includes EG:3300),DNAJA1,EP300,AKR1A1,JUN,AKT1,SOD2,DNAJC4,KEAP1,ATF4,JUND,GSK3B,DNAJB1,FKBP5,CYP1A1,PRKCQ,DNAJC9,RRAS,SLC35A2,HERPUD1,DNAJB9,MGST2,STIP1,CCT7,HSP90AA1,SQSTM1,AOX1,GSTO2
LPS/IL-1 Mediated Inhibition of RXR Function	1.03	0.167	ALDH4A1,ABCG1,CES2 (includes EG:8824),HMGCS2,IRAK1,ABCB9,JUN,ALDH1A1,UST,ALDH1A3,ACSL5,CHST3,XPO1,ACSL4,SMOX,CHST10,HMGCS1,ALDH1B1,ACOX2,SLC35A2,PAPSS2,ALDH3B2 (includes EG:222),MGST2,NR5A2,SLC27A1,SLC27A3,GSTO2,ABCC3,ABCC4,ACSL1
Cardiac Necrosis/Cell Death	1.01	0.171	CRYAB,PPIF,HSPD1,KIFAP3,NOS3,IRAK1,BIRC5,PARP1,FSTL1,CAMK2D,SOD2,AKT1,PIM1,HSPE1,CDKN1A,ZYX,JUND,GSK3B,STAT1,MFN2,TIMP2,AGT,HSPB1,ADRB2
Increases Cardiac Dilation	1	0.286	CAMK2D,JUND,EP300,ADRB2
Liver Necrosis/Cell Death	0.978	0.169	SCD,DDIT3,TNFSF10,UGCG,SOD2,JUN,MT1E,SCG5,JUND,GSK3B,XBP1,HSPD1,CEBPB,IRF5,IRF1,NFE2L1,RBCK1,NPC1,DAXX,KRT8,IL1RN,CDKN1A,MMP9,TNFSF14,MT1F
Oxidative Stress	0.972	0.196	PRDX3,SOD2,JUN,PRDX5,DUSP1,PRDX1,NFKB2,BRCA1,GSS,NFE2L1,PRDX2
LXR/RXR Activation	0.962	0.188	SCD,ECHS1,RELB,ABCG1,NFKB2,LDLR,CCL2,IL1RN,FASN,RXRB,HMGCR,MMP9,HADH
Increases Liver Hyperplasia/Hyperproliferation	0.885	0.4	CCNE1,SKP2
Biogenesis of Mitochondria	0.771	0.207	PRDX3,LETM1,EPAS1,SOD2,TFAM,FANCG
Cytochrome P450 Panel - Substrate is a Vitamin (Human)	0.747	0.333	CYP27B1,CYP2R1
Increases Liver Steatosis	0.747	0.333	PPARG,EPAS1
VDR/RXR Activation	0.699	0.169	PRKCQ,PDGFA,CEBPB,KLF4,EP300,CXCL10,GADD45A,TRPV6,CYP27B1,CDKN1A,IGFBP3,TGFB2,RXRB
Hormone Receptor Regulated Cholesterol Metabolism	0.551	0.25	LDLR,ABR
Increases Bradycardia	0.551	0.25	CALR,AGT
Cardiac Fibrosis	0.526	0.154	ANGPT2,ATF3,CTNNA1,PLA2G2A,NOS3,ADRA2A,PRDX3,AR,PNKD (includes EG:25953),GSK3B,ACSL1,MMP9,AGT,ADRB2
Hepatic Fibrosis	0.523	0.155	IL8,TNC,PDGFA,THBS1,BGN,COL4A2,IGFBP2,VEGFA,CCL2,IGFBP3,TGFB2,MMP9,AGT
Hypoxia-Inducible Factor Signaling	0.518	0.157	VEGFA,EIF2S3,AKT1,JUN,EIF1,HSP90AA1,NOS3,UBE2L6,LDHA,UBE2C,EP300
PXR/RXR Activation	0.516	0.159	SCD,ALDH1A1,AKT1,PCK2,PRKAR1B,CES2 (includes EG:8824),HMGCS2,ABCC3,PAPSS2,ABCB9
CAR/RXR Activation	0.486	0.172	ALDH1A1,RXRB,ABCC3,ABCC4,PAPSS2
RAR Activation	0.426	0.143	PRKCQ,RELB,ADCY3,RAC1,NFKB2,PARP1,EP300,VEGFA,CSNK2A2,AKT1,JUN,DUSP1,ERCC3,PRKAR1B,IGFBP3,TGFB2,SORBS3,RXRB,HLTF
Increases Damage of Mitochondria	0.417	0.2	AR,TNFSF10
TR/RXR Activation	0.398	0.145	KLF9,SLC16A3,AKT1,HDAC3,LDLR,PDE3B,DIO1,FASN,RCAN2,RXRB,NRGN,EP300
PPARÎ±/RXRÎ± Activation	0.37	0.138	MAP2K6,RRAS,RELB,MAPK3,ADCY3,CKAP5,ACVR1,NFKB2,PLCL2,ACVR1B,EP300,CHD5,JUN,FASN,PRKAR1B,TGFB2,PLCB1,HSP90AA1,SLC27A1,GOT2,MED24
Mitochondrial Dysfunction	0.355	0.138	SDHA,COX7B,NDUFA9 (includes EG:4704),APH1B,PRDX5,NDUFB1,NDUFA4L2,PRDX3,NDUFS5,SOD2,NDUFV2,NDUFB6,NDUFA12,NDUFA3,UQCRC1,SNCA,NDUFB2
Pro-Apoptosis	0.324	0.143	ACIN1,DAPK2 (includes EG:23604),ERCC3,APAF1,HRK,TNFSF14
Liver Proliferation	0.296	0.134	SPTBN1,C5,CEBPB,FOXM1,CDKN1A,IGF1R,SLC7A5,JUND,GSK3B,STAT1,CTNNB1,PIK3IP1,AGT
Increases Heart Failure	0.283	0.154	SLC9A1,ADRB2
Increases Renal Proliferation	0.25	0.136	CXCL10,C5,AGT
Increases Renal Damage	0.245	0.167	AGT
Renal Safety Biomarker Panel (PSTC)	0.245	0.167	ALB
Cytochrome P450 Panel - Substrate is an Eicosanoid (Human)	0.204	0.143	CYP4F12
Increases Liver Hepatitis	0.204	0.143	TNFSF10
