# Supplementary material for: Salinomycin inhibits prostate cancer growth and migration via induction of oxidative stress
Source: Br J Cancer. 2012 Jan 3;106(1):99–106. doi: 10.1038/bjc.2011.530 (PMC3251868; doi:10.1038/bjc.2011.530)
Supplement: Supplementary Table 4 [file bjc2011530x10.xls]

## Sheet: by cmap name and cell line
Supplementary Table S4. Connectivity Map results
rank	cmap name and cell line	mean	n	enrichment	p	specificity	percent non-null
11	niclosamide - PC3	0.853	2	0.997	2e-05	0	100
12	astemizole - MCF7	0.853	2	0.997	2e-05	0	100
739	tonzonium bromide - PC3	0.812	1	0.996	---	---	100
740	gossypol - HL60	0.805	1	0.996	---	---	100
13	niclosamide - MCF7	0.883	2	0.995	2e-05	0	100
14	bepridil - MCF7	0.827	2	0.995	2e-05	0	100
15	withaferin A - MCF7	0.797	2	0.995	2e-05	0.0159	100
741	0297417-0002B - PC3	0.805	1	0.995	---	---	100
744	parthenolide - HL60	0.798	1	0.995	---	---	100
19	terfenadine - MCF7	0.803	2	0.994	4e-05	0.0052	100
747	alexidine - MCF7	0.785	1	0.994	---	---	100
752	prenylamine - PC3	0.781	1	0.994	---	---	100
756	phenoxybenzamine - PC3	0.769	1	0.992	---	---	100
758	spiperone - PC3	0.768	1	0.992	---	---	100
1	pyrvinium - MCF7	0.831	4	0.991	0	0	100
763	puromycin - HL60	0.756	1	0.991	---	---	100
16	loperamide - MCF7	0.762	3	0.99	2e-05	0	100
23	perhexiline - MCF7	0.801	2	0.99	0.00012	0.0049	100
24	suloctidil - MCF7	0.814	2	0.99	0.00014	0	100
764	podophyllotoxin - HL60	0.756	1	0.99	---	---	100
25	5224221 - MCF7	0.774	2	0.989	0.00016	0.0335	100
26	parthenolide - MCF7	0.796	2	0.988	0.00016	0.0167	100
771	metixene - PC3	0.736	1	0.988	---	---	100
777	niclosamide - HL60	0.726	1	0.986	---	---	100
779	norcyclobenzaprine - PC3	0.723	1	0.986	---	---	100
782	quinisocaine - PC3	0.717	1	0.985	---	---	100
28	fluspirilene - MCF7	0.744	2	0.984	0.00048	0	100
786	pararosaniline - MCF7	0.706	1	0.984	---	---	100
790	pimozide - PC3	0.697	1	0.983	---	---	100
791	strophanthidin - HL60	0.694	1	0.982	---	---	100
792	securinine - HL60	0.694	1	0.982	---	---	100
796	maprotiline - PC3	0.692	1	0.981	---	---	100
30	clomifene - MCF7	0.689	2	0.98	0.0007	0	100
31	dequalinium chloride - MCF7	0.687	2	0.98	0.0007	0.0221	100
798	deptropine - PC3	0.689	1	0.98	---	---	100
32	metergoline - MCF7	0.688	2	0.978	0.00082	0	100
804	MG-132 - MCF7	0.678	1	0.978	---	---	100
806	thiostrepton - PC3	0.677	1	0.978	---	---	100
809	terfenadine - HL60	0.675	1	0.977	---	---	100
810	perhexiline - HL60	0.674	1	0.977	---	---	100
33	benzethonium chloride - MCF7	0.681	2	0.976	0.00087	0.0215	100
34	tetrandrine - MCF7	0.669	2	0.976	0.00091	0.0052	100
35	prenylamine - MCF7	0.834	2	0.975	0.00097	0.0194	100
36	MG-262 - PC3	0.67	2	0.975	0.00099	0.1211	100
817	digitoxigenin - HL60	0.667	1	0.975	---	---	100
821	trimipramine - PC3	0.667	1	0.974	---	---	100
822	econazole - PC3	0.666	1	0.974	---	---	100
825	spiperone - HL60	0.662	1	0.974	---	---	100
37	methylbenzethonium chloride - PC3	0.765	2	0.973	0.00111	0.0359	100
827	metitepine - HL60	0.661	1	0.973	---	---	100
829	celastrol - MCF7	0.661	1	0.973	---	---	100
40	thiostrepton - MCF7	0.694	2	0.972	0.00125	0.0194	100
834	colchicine - HL60	0.659	1	0.972	---	---	100
835	ouabain - HL60	0.656	1	0.972	---	---	100
41	calmidazolium - MCF7	0.669	2	0.971	0.00145	0.0316	100
837	flupentixol - PC3	0.653	1	0.971	---	---	100
20	trifluoperazine - PC3	0.707	3	0.969	4e-05	0.0408	100
42	5707885 - PC3	0.687	2	0.968	0.00173	0.0106	100
851	saquinavir - PC3	0.644	1	0.967	---	---	100
853	fluspirilene - PC3	0.642	1	0.967	---	---	100
855	nocodazole - HL60	0.642	1	0.967	---	---	100
43	puromycin - MCF7	0.703	2	0.966	0.00201	0.086	100
857	5109870 - MCF7	0.639	1	0.966	---	---	100
2	thioridazine - PC3	0.716	5	0.965	0	0	100
862	alprostadil - HL60	0.638	1	0.965	---	---	100
863	digoxin - HL60	0.637	1	0.965	---	---	100
44	mefloquine - PC3	0.674	2	0.964	0.00213	0.0612	100
868	BW-B70C - MCF7	0.631	1	0.964	---	---	100
46	tonzonium bromide - MCF7	0.737	2	0.963	0.00239	0.0161	100
870	piperlongumine - HL60	0.631	1	0.963	---	---	100
872	mephentermine - HL60	0.63	1	0.963	---	---	100
875	bufexamac - PC3	0.629	1	0.962	---	---	100
47	fenbendazole - PC3	0.681	2	0.961	0.00258	0.0052	100
48	alexidine - PC3	0.648	2	0.961	0.00262	0.0385	100
876	lasalocid - PC3	0.627	1	0.961	---	---	100
879	MG-262 - MCF7	0.626	1	0.961	---	---	100
49	norcyclobenzaprine - MCF7	0.702	2	0.96	0.00266	0.0055	100
50	astemizole - PC3	0.685	2	0.96	0.00274	0.0769	100
51	pimozide - MCF7	0.676	2	0.96	0.00274	0.0148	100
883	bepridil - HL60	0.623	1	0.96	---	---	100
52	piperacetazine - MCF7	0.624	2	0.959	0.00284	0.0058	100
54	perphenazine - PC3	0.632	2	0.959	0.00294	0.0147	100
885	naringenin - HL60	0.623	1	0.959	---	---	100
887	isotretinoin - HL60	0.621	1	0.959	---	---	100
21	phenoxybenzamine - MCF7	0.652	3	0.958	0.0001	0.1626	100
55	thapsigargin - MCF7	0.659	2	0.958	0.00304	0.1177	100
888	lanatoside C - HL60	0.62	1	0.958	---	---	100
889	lovastatin - PC3	0.619	1	0.958	---	---	100
893	clomipramine - PC3	0.616	1	0.957	---	---	100
59	proscillaridin - MCF7	0.616	2	0.956	0.00332	0.0708	100
60	semustine - PC3	0.614	2	0.956	0.00338	0.0941	100
898	pyrvinium - PC3	0.611	1	0.956	---	---	100
22	15-delta prostaglandin J2 - HL60	0.668	3	0.954	0.0001	0.0349	100
61	protriptyline - MCF7	0.667	2	0.954	0.00382	0.0048	100
62	antimycin A - MCF7	0.621	2	0.954	0.0039	0.0142	100
63	cinchocaine - MCF7	0.642	2	0.953	0.00392	0	100
64	perphenazine - MCF7	0.665	2	0.953	0.00394	0.0051	100
910	bepridil - PC3	0.603	1	0.953	---	---	100
65	lomustine - PC3	0.684	2	0.952	0.0041	0.0462	100
66	proadifen - MCF7	0.631	2	0.952	0.00414	0.0197	100
913	cytochalasin B - MCF7	0.602	1	0.952	---	---	100
914	lidoflazine - PC3	0.602	1	0.952	---	---	100
67	nortriptyline - MCF7	0.613	2	0.951	0.00447	0.0199	100
921	ciclopirox - HL60	0.599	1	0.951	---	---	100
923	co-dergocrine mesilate - HL60	0.598	1	0.951	---	---	100
925	helveticoside - HL60	0.597	1	0.95	---	---	100
929	pizotifen - PC3	0.596	1	0.95	---	---	100
68	miconazole - MCF7	0.656	2	0.949	0.00477	0.0153	100
69	mefloquine - MCF7	0.703	2	0.948	0.00495	0.0532	100
933	procarbazine - HL60	0.593	1	0.948	---	---	100
935	mefloquine - HL60	0.593	1	0.948	---	---	100
939	tyrphostin AG-1478 - MCF7	0.592	1	0.947	---	---	100
945	thapsigargin - PC3	0.59	1	0.946	---	---	100
27	cloperastine - MCF7	0.707	3	0.945	0.00022	0	100
71	securinine - MCF7	0.617	2	0.945	0.00573	0.0803	100
949	ebselen - MCF7	0.589	1	0.945	---	---	100
951	etoposide - HL60	0.588	1	0.945	---	---	100
955	astemizole - HL60	0.587	1	0.945	---	---	100
960	mometasone - PC3	0.585	1	0.944	---	---	100
73	rescinnamine - MCF7	0.612	2	0.943	0.00606	0.0778	100
76	withaferin A - PC3	0.655	2	0.942	0.00644	0.1146	100
77	fendiline - MCF7	0.715	2	0.941	0.00654	0.0514	100
966	parthenolide - PC3	0.578	1	0.941	---	---	100
967	piperlongumine - MCF7	0.578	1	0.941	---	---	100
968	5140203 - MCF7	0.577	1	0.941	---	---	100
969	syrosingopine - PC3	0.576	1	0.94	---	---	100
972	cyclobenzaprine - PC3	0.573	1	0.94	---	---	100
976	alfadolone - MCF7	0.572	1	0.939	---	---	100
78	thioproperazine - MCF7	0.608	2	0.938	0.00742	0.0062	100
979	emetine - HL60	0.57	1	0.938	---	---	100
17	thioridazine - HL60	0.676	4	0.937	2e-05	0.0452	100
984	(+)-chelidonine - HL60	0.565	1	0.936	---	---	100
79	digitoxigenin - MCF7	0.579	2	0.935	0.00799	0.0533	100
987	dipivefrine - PC3	0.562	1	0.935	---	---	100
80	monensin - PC3	0.627	2	0.934	0.00827	0.0279	100
81	metitepine - MCF7	0.642	2	0.934	0.00833	0.0246	100
990	quinpirole - HL60	0.561	1	0.934	---	---	100
992	piperacetazine - PC3	0.56	1	0.934	---	---	100
994	desipramine - PC3	0.559	1	0.933	---	---	100
83	chlorcyclizine - PC3	0.583	2	0.932	0.00865	0.0189	100
995	bromocriptine - HL60	0.557	1	0.932	---	---	100
86	nicergoline - MCF7	0.566	2	0.931	0.00901	0.025	100
997	HC toxin - MCF7	0.556	1	0.931	---	---	100
1005	adenosine phosphate - HL60	0.552	1	0.929	---	---	100
1009	reserpine - MCF7	0.55	1	0.929	---	---	100
90	syrosingopine - MCF7	0.572	2	0.928	0.00972	0.08	100
1011	perphenazine - HL60	0.55	1	0.928	---	---	100
1012	amiodarone - PC3	0.55	1	0.928	---	---	100
1013	lycorine - HL60	0.55	1	0.928	---	---	100
92	5182598 - MCF7	0.61	2	0.927	0.01012	0.1046	100
93	dosulepin - MCF7	0.559	2	0.927	0.01022	0.0107	100
1016	PHA-00665752 - MCF7	0.549	1	0.927	---	---	100
1018	anisomycin - HL60	0.548	1	0.927	---	---	100
95	helveticoside - PC3	0.568	2	0.926	0.0105	0.0468	100
1022	Prestwick-1082 - PC3	0.547	1	0.926	---	---	100
1025	amprolium - HL60	0.546	1	0.926	---	---	100
98	isoconazole - MCF7	0.549	2	0.925	0.0109	0.0183	100
1031	metergoline - HL60	0.543	1	0.924	---	---	100
1032	myricetin - HL60	0.543	1	0.924	---	---	100
99	mebendazole - PC3	0.596	2	0.923	0.01173	0.0628	100
1034	betazole - HL60	0.541	1	0.923	---	---	100
102	sertaconazole - MCF7	0.567	2	0.922	0.01207	0.0168	100
103	homochlorcyclizine - MCF7	0.595	2	0.922	0.01213	0.117	100
1037	conessine - PC3	0.54	1	0.922	---	---	100
1039	chlorprothixene - PC3	0.54	1	0.922	---	---	100
1041	albendazole - HL60	0.539	1	0.921	---	---	100
107	hexetidine - MCF7	0.657	2	0.92	0.01272	0.0196	100
1048	tetrandrine - PC3	0.538	1	0.92	---	---	100
1051	simvastatin - PC3	0.537	1	0.92	---	---	100
109	flunarizine - MCF7	0.585	2	0.918	0.01324	0.0242	100
1059	thiethylperazine - PC3	0.535	1	0.918	---	---	100
1060	etacrynic acid - MCF7	0.534	1	0.918	---	---	100
111	clomipramine - MCF7	0.564	2	0.917	0.01374	0	100
1062	digoxin - PC3	0.533	1	0.917	---	---	100
1063	phenazopyridine - PC3	0.533	1	0.917	---	---	100
1065	carmustine - PC3	0.532	1	0.917	---	---	100
1071	suloctidil - PC3	0.53	1	0.916	---	---	100
1073	beclometasone - MCF7	0.529	1	0.915	---	---	100
1075	clonidine - HL60	0.529	1	0.915	---	---	100
1076	1,4-chrysenequinone - PC3	0.529	1	0.915	---	---	100
114	semustine - MCF7	0.548	2	0.914	0.01465	0.0735	100
1081	clotrimazole - PC3	0.527	1	0.914	---	---	100
1084	clioquinol - PC3	0.527	1	0.913	---	---	100
1088	epiandrosterone - HL60	0.526	1	0.912	---	---	100
1091	5114445 - MCF7	0.523	1	0.912	---	---	100
116	sulconazole - MCF7	0.525	2	0.911	0.01594	0.0969	100
1092	strophanthidin - PC3	0.523	1	0.911	---	---	100
1097	metergoline - PC3	0.52	1	0.909	---	---	100
1099	kawain - HL60	0.52	1	0.909	---	---	100
1100	eticlopride - PC3	0.519	1	0.909	---	---	100
1106	bacampicillin - HL60	0.517	1	0.908	---	---	100
1107	alimemazine - PC3	0.517	1	0.908	---	---	100
1110	STOCK1N-35215 - MCF7	0.517	1	0.908	---	---	100
121	gossypol - PC3	0.62	2	0.906	0.01813	0.046	100
122	fluoxetine - MCF7	0.572	2	0.906	0.01827	0.0311	100
1113	procyclidine - PC3	0.515	1	0.906	---	---	100
123	dyclonine - MCF7	0.535	2	0.905	0.01839	0.0148	100
124	5155877 - MCF7	0.551	2	0.905	0.01853	0.0633	100
125	deptropine - MCF7	0.568	2	0.904	0.01889	0.0328	100
126	digoxin - MCF7	0.558	2	0.904	0.01899	0.0978	100
1117	maprotiline - HL60	0.513	1	0.904	---	---	100
1119	protriptyline - PC3	0.512	1	0.904	---	---	100
127	ouabain - MCF7	0.53	2	0.903	0.01923	0.1429	100
1124	pyrvinium - HL60	0.511	1	0.903	---	---	100
3	prochlorperazine - MCF7	0.647	9	0.902	0	0.005	100
1128	quercetin - HL60	0.509	1	0.902	---	---	100
1129	mebendazole - HL60	0.509	1	0.902	---	---	100
1136	trimethylcolchicinic acid - HL60	0.507	1	0.9	---	---	100
1140	noretynodrel - HL60	0.505	1	0.899	---	---	100
128	disulfiram - PC3	0.549	2	0.898	0.02167	0.1243	100
129	thioproperazine - PC3	0.514	2	0.898	0.02169	0.0185	100
1143	5151277 - MCF7	0.503	1	0.898	---	---	100
130	mebendazole - MCF7	0.576	2	0.897	0.02181	0.1351	100
1150	lincomycin - HL60	0.501	1	0.897	---	---	100
132	econazole - MCF7	0.567	2	0.896	0.02231	0.11	100
1152	thiostrepton - HL60	0.5	1	0.896	---	---	100
1154	Prestwick-981 - HL60	0.499	1	0.896	---	---	100
1155	nortriptyline - PC3	0.498	1	0.896	---	---	100
134	pirlindole - MCF7	0.509	2	0.895	0.02296	0.0126	100
1159	promethazine - PC3	0.497	1	0.895	---	---	100
45	amiodarone - MCF7	0.557	3	0.894	0.00232	0.0063	100
1161	benzydamine - PC3	0.496	1	0.894	---	---	100
1163	5666823 - MCF7	0.495	1	0.894	---	---	100
136	cloperastine - PC3	0.499	2	0.893	0.0236	0.0787	100
137	cyproheptadine - MCF7	0.582	2	0.893	0.02376	0.0153	100
1164	butoconazole - PC3	0.493	1	0.892	---	---	100
1168	hesperetin - HL60	0.493	1	0.891	---	---	100
1169	chloropyramine - PC3	0.493	1	0.891	---	---	100
1170	dimethyloxalylglycine - PC3	0.493	1	0.891	---	---	100
1173	heptaminol - HL60	0.492	1	0.89	---	---	100
1176	menadione - HL60	0.492	1	0.89	---	---	100
1178	docosahexaenoic acid ethyl ester - MCF7	0.49	1	0.89	---	---	100
138	anisomycin - MCF7	0.491	2	0.889	0.02545	0.171	100
1180	metrifonate - HL60	0.49	1	0.889	---	---	100
1184	levocabastine - PC3	0.488	1	0.889	---	---	100
139	clofilium tosylate - MCF7	0.529	2	0.888	0.02585	0.0625	100
1185	gefitinib - HL60	0.487	1	0.888	---	---	100
1189	trimethoprim - HL60	0.486	1	0.888	---	---	100
1190	resveratrol - HL60	0.486	1	0.888	---	---	100
53	rottlerin - MCF7	0.574	3	0.887	0.0029	0.0933	100
140	corticosterone - MCF7	0.576	2	0.887	0.0263	0.0056	100
1191	monobenzone - HL60	0.485	1	0.887	---	---	100
1194	piperacetazine - HL60	0.485	1	0.886	---	---	100
1195	androsterone - HL60	0.484	1	0.886	---	---	100
56	prochlorperazine - PC3	0.565	3	0.885	0.00308	0.0417	100
1199	puromycin - PC3	0.484	1	0.885	---	---	100
1201	raloxifene - PC3	0.483	1	0.885	---	---	100
1202	glafenine - PC3	0.483	1	0.884	---	---	100
1206	minocycline - HL60	0.481	1	0.883	---	---	100
4	vorinostat - MCF7	0.506	7	0.882	0	0.177	100
1209	CP-645525-01 - PC3	0.481	1	0.882	---	---	100
1211	mianserin - HL60	0.48	1	0.882	---	---	100
1212	ciclopirox - PC3	0.479	1	0.882	---	---	100
58	lanatoside C - MCF7	0.517	3	0.881	0.00331	0.1187	100
144	valinomycin - PC3	0.579	2	0.881	0.02875	0.0984	100
1214	chlorhexidine - HL60	0.479	1	0.881	---	---	100
145	adrenosterone - MCF7	0.484	2	0.88	0.02891	0.0368	100
147	amoxapine - MCF7	0.568	2	0.88	0.02905	0.0406	100
1216	dihydroergocristine - HL60	0.477	1	0.88	---	---	100
1218	ketoconazole - PC3	0.477	1	0.88	---	---	100
148	promazine - PC3	0.548	2	0.879	0.02929	0.0714	100
1221	ofloxacin - HL60	0.476	1	0.879	---	---	100
1222	labetalol - HL60	0.476	1	0.879	---	---	100
149	nifuroxazide - MCF7	0.565	2	0.878	0.0297	0.1221	100
150	bisacodyl - MCF7	0.51	2	0.878	0.02996	0.1204	100
1229	novobiocin - SKMEL5	0.474	1	0.878	---	---	100
152	noretynodrel - MCF7	0.529	2	0.877	0.03064	0.0964	100
1230	meclocycline - HL60	0.474	1	0.877	---	---	100
1232	ketanserin - HL60	0.474	1	0.877	---	---	100
1233	S-propranolol - HL60	0.473	1	0.876	---	---	100
1234	diperodon - HL60	0.473	1	0.876	---	---	100
154	cisapride - MCF7	0.52	2	0.875	0.03135	0.0237	100
1240	acepromazine - PC3	0.468	1	0.874	---	---	100
1241	suloctidil - HL60	0.468	1	0.874	---	---	100
1242	cisapride - PC3	0.467	1	0.874	---	---	100
1243	practolol - HL60	0.466	1	0.873	---	---	100
155	metixene - MCF7	0.52	2	0.872	0.03304	0.0361	100
156	megestrol - MCF7	0.484	2	0.871	0.03386	0.0578	100
157	5194442 - MCF7	0.469	2	0.87	0.03412	0.0542	100
158	alimemazine - MCF7	0.497	2	0.87	0.03422	0.0238	100
159	blebbistatin - MCF7	0.489	2	0.87	0.03455	0.0671	100
1250	protriptyline - HL60	0.464	1	0.87	---	---	100
1251	cefoperazone - HL60	0.463	1	0.87	---	---	100
1252	kaempferol - HL60	0.463	1	0.87	---	---	100
1255	naftopidil - MCF7	0.462	1	0.869	---	---	100
161	penbutolol - MCF7	0.542	2	0.868	0.03521	0.0567	100
1259	terconazole - HL60	0.461	1	0.868	---	---	100
1262	loxapine - HL60	0.461	1	0.868	---	---	100
5	15-delta prostaglandin J2 - MCF7	0.698	8	0.867	0	0.006	100
1264	nisoxetine - PC3	0.46	1	0.867	---	---	100
1265	ritodrine - HL60	0.459	1	0.867	---	---	100
1266	butein - PC3	0.459	1	0.867	---	---	100
163	nitrofural - MCF7	0.47	2	0.866	0.0366	0.0307	100
1269	tetrandrine - HL60	0.459	1	0.866	---	---	100
1272	hexetidine - PC3	0.457	1	0.866	---	---	100
1273	proadifen - PC3	0.457	1	0.865	---	---	100
1277	1,5-isoquinolinediol - HL60	0.457	1	0.865	---	---	100
1279	esculetin - HL60	0.457	1	0.865	---	---	100
1281	clenbuterol - HL60	0.456	1	0.864	---	---	100
1284	lisuride - HL60	0.455	1	0.864	---	---	100
166	disulfiram - MCF7	0.551	2	0.863	0.03811	0.0739	100
1285	colchicine - SKMEL5	0.455	1	0.863	---	---	100
1287	diperodon - MCF7	0.454	1	0.863	---	---	100
1290	clomifene - PC3	0.453	1	0.862	---	---	100
1295	3-aminobenzamide - MCF7	0.449	1	0.86	---	---	100
1297	alclometasone - HL60	0.449	1	0.86	---	---	100
1299	mefenamic acid - HL60	0.449	1	0.86	---	---	100
1301	bisacodyl - PC3	0.447	1	0.859	---	---	100
170	fluvastatin - MCF7	0.491	2	0.858	0.04054	0.0265	100
1302	antazoline - HL60	0.445	1	0.858	---	---	100
1303	disulfiram - HL60	0.445	1	0.858	---	---	100
1305	cimetidine - HL60	0.445	1	0.858	---	---	100
171	mometasone - MCF7	0.631	2	0.857	0.04157	0.0741	100
173	tribenoside - MCF7	0.459	2	0.856	0.04191	0.0376	100
1309	leflunomide - HL60	0.444	1	0.856	---	---	100
1310	tomatidine - HL60	0.444	1	0.856	---	---	100
1311	vidarabine - HL60	0.444	1	0.856	---	---	100
1313	azaperone - PC3	0.443	1	0.856	---	---	100
1316	tanespimycin - SKMEL5	0.443	1	0.855	---	---	100
1317	cinchonidine - PC3	0.443	1	0.855	---	---	100
72	colchicine - MCF7	0.492	3	0.854	0.00601	0.0192	100
175	rifabutin - MCF7	0.471	2	0.854	0.04326	0.0957	100
1318	famprofazone - HL60	0.442	1	0.854	---	---	100
1319	STOCK1N-35696 - MCF7	0.442	1	0.854	---	---	100
1320	fenbendazole - MCF7	0.441	1	0.853	---	---	100
1322	ethoxyquin - HL60	0.441	1	0.853	---	---	100
74	digoxigenin - MCF7	0.459	3	0.852	0.00611	0.0538	100
1327	minocycline - PC3	0.44	1	0.852	---	---	100
1328	mercaptopurine - MCF7	0.44	1	0.852	---	---	100
1331	zidovudine - PC3	0.439	1	0.852	---	---	100
1333	demecolcine - MCF7	0.439	1	0.851	---	---	100
1334	metanephrine - HL60	0.438	1	0.851	---	---	100
1335	ouabain - PC3	0.438	1	0.85	---	---	100
1336	alexidine - HL60	0.437	1	0.85	---	---	100
1338	benfotiamine - HL60	0.437	1	0.85	---	---	100
181	naftifine - MCF7	0.501	2	0.849	0.04581	0.1455	100
1342	triprolidine - PC3	0.436	1	0.849	---	---	100
1343	pepstatin - HL60	0.435	1	0.848	---	---	100
1346	primaquine - PC3	0.435	1	0.848	---	---	100
1347	clofazimine - HL60	0.434	1	0.848	---	---	100
1348	scriptaid - MCF7	0.434	1	0.848	---	---	100
1351	nomifensine - HL60	0.433	1	0.847	---	---	100
1352	mepacrine - MCF7	0.433	1	0.847	---	---	100
6	geldanamycin - MCF7	0.578	10	0.846	0	0.0112	100
1356	sulfapyridine - PC3	0.432	1	0.846	---	---	100
186	bromocriptine - MCF7	0.476	2	0.844	0.04871	0.0787	100
187	azaperone - MCF7	0.432	2	0.844	0.04915	0.0427	100
1361	tamoxifen - PC3	0.429	1	0.844	---	---	100
1366	clemastine - HL60	0.425	1	0.842	---	---	100
1367	tomatidine - PC3	0.425	1	0.842	---	---	100
1369	lumicolchicine - HL60	0.425	1	0.841	---	---	100
190	SC-560 - MCF7	0.438	2	0.84	0.05135	0.1221	100
193	oxybutynin - MCF7	0.428	2	0.84	0.05167	0.1084	100
1370	sulfadiazine - HL60	0.424	1	0.84	---	---	100
196	benzonatate - MCF7	0.458	2	0.839	0.05239	0.071	100
1371	5286656 - MCF7	0.423	1	0.839	---	---	100
1372	convolamine - PC3	0.422	1	0.839	---	---	100
197	loperamide - PC3	0.526	2	0.838	0.05275	0.0828	100
198	orphenadrine - PC3	0.501	2	0.838	0.05302	0.0879	100
1373	diphenhydramine - HL60	0.421	1	0.838	---	---	100
1377	acacetin - HL60	0.42	1	0.837	---	---	100
1379	colistin - PC3	0.42	1	0.837	---	---	100
200	oxetacaine - PC3	0.431	2	0.836	0.05414	0.0732	100
201	F0447-0125 - MCF7	0.45	2	0.836	0.05418	0.1257	100
1381	guanabenz - HL60	0.419	1	0.836	---	---	100
1385	probucol - HL60	0.419	1	0.836	---	---	100
202	thioguanosine - MCF7	0.487	2	0.835	0.05452	0.2889	100
203	clorgiline - MCF7	0.456	2	0.835	0.05515	0.2486	100
1386	propafenone - PC3	0.417	1	0.835	---	---	100
204	pizotifen - MCF7	0.506	2	0.834	0.05525	0.0524	100
205	miconazole - PC3	0.492	2	0.834	0.05563	0.0618	100
1389	Chicago Sky Blue 6B - PC3	0.416	1	0.834	---	---	100
87	clofazimine - MCF7	0.467	3	0.833	0.00945	0.0173	100
1392	chlorprothixene - HL60	0.415	1	0.833	---	---	100
1394	megestrol - PC3	0.415	1	0.833	---	---	100
1395	ticlopidine - HL60	0.415	1	0.833	---	---	100
89	fluphenazine - PC3	0.542	3	0.832	0.00955	0.0974	100
1398	prasterone - PC3	0.414	1	0.832	---	---	100
39	trifluoperazine - HL60	0.536	4	0.831	0.00123	0.0217	100
208	trazodone - MCF7	0.437	2	0.831	0.0572	0.2181	100
1403	mesoridazine - PC3	0.413	1	0.831	---	---	100
1407	dosulepin - PC3	0.411	1	0.83	---	---	100
1408	ramipril - PC3	0.41	1	0.829	---	---	100
1410	trichostatin A - ssMCF7	0.41	1	0.829	---	---	100
209	cyproheptadine - PC3	0.472	2	0.828	0.05974	0.0409	100
1412	zalcitabine - HL60	0.409	1	0.828	---	---	100
1414	aconitine - HL60	0.408	1	0.827	---	---	100
1417	desipramine - HL60	0.408	1	0.827	---	---	100
212	epiandrosterone - MCF7	0.441	2	0.826	0.06145	0.0849	100
1419	droperidol - HL60	0.407	1	0.826	---	---	100
1421	butein - MCF7	0.407	1	0.826	---	---	100
1422	HNMPA-(AM)3 - PC3	0.407	1	0.826	---	---	100
97	nocodazole - MCF7	0.472	3	0.825	0.01078	0.0517	100
1423	benperidol - HL60	0.406	1	0.825	---	---	100
213	cyclobenzaprine - MCF7	0.483	2	0.824	0.06227	0.0333	100
1425	pimethixene - HL60	0.405	1	0.824	---	---	100
1426	oxedrine - PC3	0.405	1	0.823	---	---	100
1428	latamoxef - HL60	0.404	1	0.823	---	---	100
1429	homochlorcyclizine - HL60	0.404	1	0.823	---	---	100
1431	ethaverine - PC3	0.404	1	0.823	---	---	100
1432	tetraethylenepentamine - PC3	0.404	1	0.823	---	---	100
214	halcinonide - MCF7	0.427	2	0.822	0.064	0.0466	100
1437	esculin - PC3	0.403	1	0.822	---	---	100
1438	vinpocetine - HL60	0.403	1	0.821	---	---	100
216	beta-escin - PC3	0.43	2	0.82	0.06507	0.2098	100
218	ivermectin - PC3	0.454	2	0.82	0.06521	0.15	100
1443	sulpiride - HL60	0.4	1	0.82	---	---	100
1444	bacitracin - HL60	0.4	1	0.82	---	---	100
1446	abamectin - PC3	0.4	1	0.819	---	---	100
219	halofantrine - MCF7	0.458	2	0.818	0.06676	0.0533	100
1451	nortriptyline - HL60	0.398	1	0.818	---	---	100
220	phenazopyridine - MCF7	0.511	2	0.817	0.06744	0.129	100
222	glafenine - MCF7	0.404	2	0.817	0.06788	0.1145	100
1452	benzethonium chloride - HL60	0.398	1	0.817	---	---	100
105	doxycycline - MCF7	0.418	3	0.816	0.0123	0.02	100
223	diethylstilbestrol - PC3	0.442	2	0.816	0.06825	0.0598	100
1457	N-acetylmuramic acid - HL60	0.397	1	0.816	---	---	100
1461	metixene - HL60	0.395	1	0.815	---	---	100
224	0225151-0000 - PC3	0.403	2	0.814	0.07008	0.0482	100
225	mianserin - PC3	0.423	2	0.814	0.07046	0.1436	100
226	alfaxalone - MCF7	0.41	2	0.813	0.07116	0.0935	100
1465	valproic acid - SKMEL5	0.393	1	0.813	---	---	100
1467	foliosidine - HL60	0.393	1	0.813	---	---	100
1469	serotonin - PC3	0.392	1	0.812	---	---	100
1471	sulfamethoxazole - HL60	0.392	1	0.812	---	---	100
1474	thioproperazine - HL60	0.391	1	0.811	---	---	100
230	nitrofurantoin - MCF7	0.391	2	0.81	0.07338	0.0562	100
1476	menadione - PC3	0.39	1	0.81	---	---	100
231	PNU-0251126 - MCF7	0.417	2	0.809	0.07432	0.1627	100
1477	dilazep - HL60	0.389	1	0.809	---	---	100
1478	naphazoline - HL60	0.389	1	0.809	---	---	100
113	clotrimazole - MCF7	0.528	3	0.808	0.01422	0.0753	100
232	alverine - PC3	0.437	2	0.808	0.07467	0.053	100
1484	felodipine - PC3	0.388	1	0.808	---	---	100
1485	alfuzosin - HL60	0.388	1	0.807	---	---	100
1487	iobenguane - HL60	0.388	1	0.807	---	---	100
1489	oxamic acid - MCF7	0.388	1	0.807	---	---	100
115	clioquinol - MCF7	0.506	3	0.806	0.01478	0.125	100
233	PHA-00767505E - MCF7	0.42	2	0.806	0.07601	0.1053	100
1492	meclocycline - PC3	0.385	1	0.806	---	---	100
236	benzamil - PC3	0.481	2	0.805	0.07706	0.0818	100
1495	fluphenazine - SKMEL5	0.385	1	0.805	---	---	100
1501	lysergol - HL60	0.383	1	0.804	---	---	100
239	rotenone - PC3	0.459	2	0.803	0.07869	0.0936	100
241	simvastatin - MCF7	0.424	2	0.802	0.07953	0.1744	100
1507	tiratricol - HL60	0.381	1	0.802	---	---	100
1509	doxylamine - HL60	0.379	1	0.801	---	---	100
1510	naloxone - HL60	0.379	1	0.801	---	---	100
243	phentolamine - PC3	0.385	2	0.8	0.08068	0.0503	100
1512	methoxamine - PC3	0.379	1	0.8	---	---	100
1515	profenamine - PC3	0.378	1	0.8	---	---	100
1517	hydrocotarnine - PC3	0.377	1	0.799	---	---	100
1518	chenodeoxycholic acid - PC3	0.377	1	0.799	---	---	100
1522	theobromine - PC3	0.375	1	0.798	---	---	100
1523	carbachol - PC3	0.374	1	0.798	---	---	100
1525	oxetacaine - HL60	0.374	1	0.798	---	---	100
245	dipivefrine - MCF7	0.383	2	0.797	0.08281	0.0343	100
1526	amrinone - PC3	0.374	1	0.797	---	---	100
7	thioridazine - MCF7	0.608	11	0.796	0	0.0046	90
247	hydroxyzine - PC3	0.385	2	0.796	0.08376	0.1065	100
1528	benfluorex - PC3	0.373	1	0.796	---	---	100
1531	pirenzepine - HL60	0.373	1	0.796	---	---	100
248	proguanil - MCF7	0.393	2	0.795	0.08408	0.0932	100
249	fludroxycortide - MCF7	0.387	2	0.795	0.0845	0.0133	100
1535	carcinine - HL60	0.372	1	0.795	---	---	100
1537	phenazone - MCF7	0.372	1	0.795	---	---	100
119	genistein - HL60	0.457	3	0.794	0.01801	0.0638	100
120	meclozine - MCF7	0.5	3	0.793	0.01807	0.1018	100
1541	cytisine - PC3	0.371	1	0.793	---	---	100
1544	monobenzone - PC3	0.371	1	0.793	---	---	100
250	cicloheximide - MCF7	0.424	2	0.792	0.0874	0.2044	100
1549	AG-028671 - MCF7	0.369	1	0.791	---	---	100
1550	nitrendipine - HL60	0.369	1	0.791	---	---	100
1551	hydroquinine - PC3	0.368	1	0.791	---	---	100
251	amodiaquine - MCF7	0.444	2	0.79	0.08845	0.1605	100
252	halcinonide - PC3	0.416	2	0.79	0.08851	0.1471	100
1554	mepyramine - PC3	0.368	1	0.79	---	---	100
1557	prenylamine - HL60	0.367	1	0.79	---	---	100
1558	N6-methyladenosine - PC3	0.367	1	0.789	---	---	100
1560	kaempferol - PC3	0.367	1	0.789	---	---	100
253	drofenine - MCF7	0.474	2	0.788	0.09028	0.0659	100
1564	dequalinium chloride - PC3	0.365	1	0.788	---	---	100
255	lisuride - PC3	0.387	2	0.787	0.0912	0.0722	100
1567	digitoxigenin - PC3	0.363	1	0.786	---	---	100
1569	fluspirilene - HL60	0.363	1	0.786	---	---	100
1570	Prestwick-674 - HL60	0.362	1	0.786	---	---	100
257	prednisone - MCF7	0.368	2	0.785	0.09273	0.0955	100
1572	thiocolchicoside - HL60	0.362	1	0.785	---	---	100
1575	cefazolin - HL60	0.362	1	0.785	---	---	100
1576	arcaine - PC3	0.361	1	0.785	---	---	100
1578	pyridoxine - HL60	0.361	1	0.784	---	---	100
1580	dipyridamole - HL60	0.361	1	0.784	---	---	100
258	STOCK1N-35215 - PC3	0.443	2	0.783	0.09466	0.1965	100
1584	fenoterol - MCF7	0.36	1	0.783	---	---	100
1588	cycloserine - PC3	0.359	1	0.782	---	---	100
1593	fluoxetine - PC3	0.359	1	0.781	---	---	100
260	CP-944629 - MCF7	0.42	2	0.78	0.0977	0.0769	100
1598	ebselen - PC3	0.358	1	0.78	---	---	100
1600	15-delta prostaglandin J2 - SKMEL5	0.357	1	0.78	---	---	100
1602	pronetalol - PC3	0.357	1	0.779	---	---	100
1603	cefadroxil - HL60	0.356	1	0.779	---	---	100
1605	octopamine - PC3	0.356	1	0.779	---	---	100
1606	salsolidin - PC3	0.356	1	0.778	---	---	100
1608	monocrotaline - HL60	0.356	1	0.778	---	---	100
1609	danazol - PC3	0.355	1	0.778	---	---	100
1611	indapamide - HL60	0.355	1	0.778	---	---	100
1613	etynodiol - PC3	0.354	1	0.777	---	---	100
1615	dinoprost - HL60	0.354	1	0.777	---	---	100
262	promethazine - MCF7	0.43	2	0.775	0.10199	0.1667	100
1624	trihexyphenidyl - PC3	0.353	1	0.775	---	---	100
263	diflorasone - MCF7	0.377	2	0.774	0.10285	0.1367	100
1628	ethisterone - HL60	0.352	1	0.774	---	---	100
1630	cyproterone - HL60	0.352	1	0.774	---	---	100
1633	equilin - PC3	0.352	1	0.774	---	---	100
1634	pyrazinamide - PC3	0.351	1	0.774	---	---	100
1636	sulfabenzamide - PC3	0.351	1	0.773	---	---	100
1637	econazole - HL60	0.351	1	0.773	---	---	100
1639	fluticasone - PC3	0.35	1	0.773	---	---	100
1641	oxybuprocaine - HL60	0.35	1	0.772	---	---	100
1642	pheniramine - HL60	0.35	1	0.772	---	---	100
1645	crotamiton - PC3	0.349	1	0.771	---	---	100
1646	indometacin - SKMEL5	0.349	1	0.771	---	---	100
1647	moroxydine - HL60	0.349	1	0.771	---	---	100
1649	fenbendazole - HL60	0.349	1	0.771	---	---	100
1652	prednicarbate - PC3	0.348	1	0.77	---	---	100
1654	ampyrone - HL60	0.348	1	0.77	---	---	100
1656	sulfapyridine - HL60	0.348	1	0.77	---	---	100
1658	epitiostanol - PC3	0.347	1	0.77	---	---	100
1660	lobeline - PC3	0.347	1	0.77	---	---	100
8	trifluoperazine - MCF7	0.566	9	0.769	0	0.0096	88
1661	cefepime - PC3	0.347	1	0.769	---	---	100
1663	dimenhydrinate - PC3	0.346	1	0.769	---	---	100
1666	atropine oxide - HL60	0.345	1	0.768	---	---	100
1668	benperidol - PC3	0.345	1	0.768	---	---	100
1670	trazodone - HL60	0.345	1	0.768	---	---	100
265	norethisterone - MCF7	0.351	2	0.767	0.11002	0.15	100
1680	pralidoxime - HL60	0.344	1	0.766	---	---	100
1683	flucloxacillin - PC3	0.343	1	0.766	---	---	100
1687	cefapirin - PC3	0.343	1	0.765	---	---	100
9	tanespimycin - MCF7	0.537	36	0.764	0	0.0105	94
1688	seneciphylline - PC3	0.343	1	0.764	---	---	100
1690	Prestwick-1083 - PC3	0.343	1	0.764	---	---	100
1692	terbutaline - PC3	0.343	1	0.764	---	---	100
1698	dimenhydrinate - HL60	0.34	1	0.762	---	---	100
1699	probenecid - PC3	0.34	1	0.762	---	---	100
1702	alprenolol - PC3	0.339	1	0.761	---	---	100
1704	nilutamide - HL60	0.338	1	0.761	---	---	100
143	raloxifene - MCF7	0.605	3	0.76	0.02734	0.0898	100
267	pyrimethamine - MCF7	0.375	2	0.76	0.11571	0.122	100
1712	oxantel - PC3	0.336	1	0.759	---	---	100
1713	pirenperone - PC3	0.336	1	0.759	---	---	100
1715	valproic acid - ssMCF7	0.336	1	0.759	---	---	100
268	ofloxacin - MCF7	0.372	2	0.758	0.11758	0.0903	100
1719	quipazine - PC3	0.335	1	0.758	---	---	100
1720	clobetasol - PC3	0.335	1	0.758	---	---	100
1726	hydrastine hydrochloride - HL60	0.333	1	0.757	---	---	100
1727	raubasine - HL60	0.333	1	0.757	---	---	100
1728	16,16-dimethylprostaglandin E2 - MCF7	0.333	1	0.757	---	---	100
1729	niflumic acid - PC3	0.333	1	0.756	---	---	100
1731	ethambutol - HL60	0.332	1	0.756	---	---	100
1733	nisoxetine - HL60	0.332	1	0.756	---	---	100
1734	tribenoside - PC3	0.332	1	0.755	---	---	100
1735	dinoprost - PC3	0.331	1	0.755	---	---	100
1737	mestranol - PC3	0.331	1	0.755	---	---	100
1738	thiethylperazine - HL60	0.331	1	0.755	---	---	100
271	clindamycin - MCF7	0.344	2	0.754	0.1211	0.1887	100
1739	estrone - HL60	0.331	1	0.754	---	---	100
1740	pentamidine - PC3	0.33	1	0.754	---	---	100
1741	paclitaxel - HL60	0.33	1	0.754	---	---	100
1743	harmaline - PC3	0.33	1	0.754	---	---	100
273	Prestwick-981 - MCF7	0.336	2	0.753	0.12189	0.0987	100
1747	rolitetracycline - PC3	0.329	1	0.753	---	---	100
1749	phenyl biguanide - MCF7	0.329	1	0.753	---	---	100
274	nicardipine - MCF7	0.433	2	0.752	0.12323	0.2038	100
1751	cefotetan - HL60	0.328	1	0.752	---	---	100
1753	pempidine - HL60	0.328	1	0.752	---	---	100
1759	pipemidic acid - MCF7	0.327	1	0.751	---	---	100
1760	eticlopride - HL60	0.327	1	0.751	---	---	100
1762	clomifene - HL60	0.327	1	0.751	---	---	100
1763	harmalol - PC3	0.327	1	0.751	---	---	100
275	thiamphenicol - MCF7	0.338	2	0.75	0.12505	0.2214	100
1764	bumetanide - PC3	0.326	1	0.75	---	---	100
1765	trimethobenzamide - HL60	0.325	1	0.75	---	---	100
1767	propranolol - HL60	0.325	1	0.75	---	---	100
1769	cinchonine - PC3	0.324	1	0.75	---	---	100
277	etoposide - MCF7	0.402	2	0.749	0.12589	0.3906	100
278	doxylamine - PC3	0.403	2	0.748	0.12645	0.0804	100
1774	loperamide - HL60	0.322	1	0.748	---	---	100
1777	pyrantel - HL60	0.32	1	0.748	---	---	100
279	pyrimethamine - PC3	0.382	2	0.747	0.12774	0.1367	100
1780	suxibuzone - HL60	0.319	1	0.747	---	---	100
1781	etoposide - PC3	0.319	1	0.747	---	---	100
1785	clotrimazole - HL60	0.318	1	0.746	---	---	100
280	nalbuphine - PC3	0.347	2	0.745	0.12869	0.1716	100
281	iopanoic acid - MCF7	0.342	2	0.745	0.12963	0.1642	100
283	emetine - MCF7	0.37	2	0.744	0.13086	0.4318	100
1792	sisomicin - HL60	0.315	1	0.744	---	---	100
1793	amikacin - PC3	0.315	1	0.744	---	---	100
1795	quinidine - PC3	0.314	1	0.744	---	---	100
285	capsaicin - MCF7	0.321	2	0.743	0.13116	0.1333	100
1796	florfenicol - PC3	0.314	1	0.743	---	---	100
1798	perhexiline - PC3	0.314	1	0.743	---	---	100
1799	pepstatin - PC3	0.313	1	0.743	---	---	100
1800	indometacin - HL60	0.313	1	0.742	---	---	100
1802	spectinomycin - HL60	0.313	1	0.742	---	---	100
1803	epiandrosterone - PC3	0.313	1	0.742	---	---	100
1805	butacaine - PC3	0.312	1	0.742	---	---	100
1806	ticarcillin - MCF7	0.312	1	0.742	---	---	100
287	resveratrol - PC3	0.382	2	0.741	0.1338	0.3404	100
1807	fenofibrate - HL60	0.312	1	0.741	---	---	100
1810	tiapride - HL60	0.311	1	0.741	---	---	100
288	trimethoprim - PC3	0.35	2	0.74	0.13436	0.1111	100
1814	levobunolol - PC3	0.311	1	0.74	---	---	100
1818	retrorsine - HL60	0.31	1	0.739	---	---	100
1819	lasalocid - HL60	0.309	1	0.739	---	---	100
160	orphenadrine - MCF7	0.468	3	0.738	0.03519	0.0265	100
289	triamcinolone - MCF7	0.323	2	0.738	0.13667	0.1069	100
1821	ajmaline - HL60	0.308	1	0.738	---	---	100
1822	Trolox C - HL60	0.306	1	0.738	---	---	100
1827	dirithromycin - HL60	0.305	1	0.737	---	---	100
1828	amodiaquine - PC3	0.305	1	0.737	---	---	100
1830	ifosfamide - PC3	0.304	1	0.736	---	---	100
1834	betulinic acid - PC3	0.303	1	0.736	---	---	100
290	nicergoline - PC3	0.332	2	0.735	0.13923	0.0796	100
292	memantine - MCF7	0.413	2	0.735	0.14009	0.2313	100
1836	(-)-MK-801 - HL60	0.301	1	0.734	---	---	100
1838	alpha-yohimbine - PC3	0.3	1	0.734	---	---	100
1839	clindamycin - HL60	0.299	1	0.734	---	---	100
1841	Prestwick-689 - PC3	0.299	1	0.734	---	---	100
294	dobutamine - MCF7	0.352	2	0.733	0.14179	0.1806	100
1843	novobiocin - HL60	0.299	1	0.733	---	---	100
1845	chlortetracycline - HL60	0.299	1	0.733	---	---	100
1846	proxyphylline - HL60	0.297	1	0.733	---	---	100
1850	10-methoxyharmalan - HL60	0.297	1	0.732	---	---	100
1852	rifabutin - PC3	0.297	1	0.732	---	---	100
1853	Prestwick-857 - PC3	0.296	1	0.732	---	---	100
1855	trimethylcolchicinic acid - PC3	0.295	1	0.731	---	---	100
1858	zuclopenthixol - PC3	0.294	1	0.731	---	---	100
295	erastin - MCF7	0.358	2	0.73	0.14476	0.2209	100
296	acenocoumarol - PC3	0.33	2	0.73	0.14549	0.1667	100
1859	tonzonium bromide - HL60	0.293	1	0.73	---	---	100
1862	amoxicillin - HL60	0.292	1	0.73	---	---	100
1864	6-benzylaminopurine - PC3	0.292	1	0.73	---	---	100
1867	amoxapine - HL60	0.291	1	0.729	---	---	100
1868	clomipramine - HL60	0.291	1	0.729	---	---	100
1869	iproniazid - HL60	0.291	1	0.729	---	---	100
1870	spectinomycin - PC3	0.288	1	0.728	---	---	100
1871	phenazopyridine - HL60	0.287	1	0.728	---	---	100
1875	ceftazidime - PC3	0.285	1	0.728	---	---	100
1878	scoulerine - PC3	0.285	1	0.728	---	---	100
301	vinburnine - MCF7	0.373	2	0.727	0.14889	0.2192	100
1879	theophylline - PC3	0.284	1	0.727	---	---	100
1884	SR-95531 - PC3	0.281	1	0.726	---	---	100
1885	quinisocaine - HL60	0.279	1	0.726	---	---	100
303	vancomycin - MCF7	0.322	2	0.725	0.15052	0.137	100
304	etofylline - MCF7	0.357	2	0.725	0.15128	0.0909	100
1887	N-acetylmuramic acid - PC3	0.277	1	0.725	---	---	100
1891	chloropyramine - HL60	0.274	1	0.724	---	---	100
1892	delsoline - HL60	0.274	1	0.724	---	---	100
1894	pramocaine - PC3	0.273	1	0.724	---	---	100
1896	urapidil - PC3	0.273	1	0.724	---	---	100
306	nisoxetine - MCF7	0.343	2	0.723	0.15275	0.1974	100
1897	nifuroxazide - PC3	0.272	1	0.723	---	---	100
1898	dydrogesterone - PC3	0.272	1	0.723	---	---	100
1899	sulfafurazole - PC3	0.271	1	0.722	---	---	100
1902	tamoxifen - ssMCF7	0.268	1	0.722	---	---	100
1903	azacyclonol - HL60	0.268	1	0.722	---	---	100
1904	(-)-atenolol - PC3	0.266	1	0.722	---	---	100
1908	SC-58125 - SKMEL5	0.264	1	0.721	---	---	100
1910	ramifenazone - PC3	0.262	1	0.721	---	---	100
106	CP-690334-01 - PC3	0.356	4	0.72	0.01241	0.0632	100
1912	danazol - HL60	0.262	1	0.72	---	---	100
1913	ricinine - HL60	0.259	1	0.72	---	---	100
1914	hemicholinium - PC3	0.257	1	0.72	---	---	100
1918	hydroxyachillin - PC3	0.256	1	0.719	---	---	100
1921	clopamide - HL60	0.254	1	0.719	---	---	100
108	prazosin - MCF7	0.381	4	0.718	0.01299	0.0177	100
307	finasteride - PC3	0.269	2	0.718	0.1579	0.102	100
308	calcium folinate - PC3	0.372	2	0.718	0.15808	0.1914	100
1925	naftopidil - PC3	0.251	1	0.718	---	---	100
1929	alimemazine - HL60	0.245	1	0.717	---	---	100
1931	bretylium tosilate - HL60	0.242	1	0.717	---	---	100
1932	molindone - PC3	0.239	1	0.717	---	---	100
1934	glibenclamide - HL60	0.234	1	0.716	---	---	100
1935	tremorine - PC3	0.231	1	0.716	---	---	100
1937	galantamine - PC3	0.226	1	0.716	---	---	100
1939	cefalonium - PC3	0.214	1	0.716	---	---	100
110	ciclosporin - MCF7	0.333	4	0.715	0.01335	0.0347	75
311	azacyclonol - MCF7	0.25	2	0.715	0.16158	0.235	50
312	chlorprothixene - MCF7	0.294	2	0.715	0.1618	0.1731	50
1942	ciclosporin - PC3	0	1	0.715	---	---	0
1943	monensin - MCF7	0.22	3	0.715	---	---	33
178	methylbenzethonium chloride - MCF7	0.441	3	0.714	0.04571	0.15	66
180	gossypol - MCF7	0.352	3	0.714	0.04577	0.1053	66
314	pimethixene - MCF7	0.291	2	0.714	0.16327	0.2269	50
315	clemastine - MCF7	0.3	2	0.714	0.16355	0.305	50
317	profenamine - MCF7	0.21	2	0.713	0.16368	0.266	50
318	amitriptyline - PC3	0.192	2	0.713	0.16386	0.3861	50
182	chlorcyclizine - MCF7	0.38	3	0.712	0.04665	0.0769	66
184	benzamil - MCF7	0.355	3	0.712	0.04675	0.0809	66
1949	digoxigenin - PC3	0	1	0.712	---	---	0
1950	clioquinol - HL60	0	1	0.712	---	---	0
321	zuclopenthixol - MCF7	0.323	2	0.711	0.16665	0.4378	50
322	dicycloverine - MCF7	0.275	2	0.711	0.16677	0.2474	50
1954	homochlorcyclizine - PC3	0	1	0.711	---	---	0
323	azacyclonol - PC3	0.308	2	0.71	0.16748	0.397	50
324	butoconazole - MCF7	0.286	2	0.71	0.16806	0.2111	50
1956	vanoxerine - PC3	0	1	0.71	---	---	0
1957	podophyllotoxin - MCF7	0	2	0.71	---	---	0
1958	imipramine - PC3	0	1	0.71	---	---	0
325	maprotiline - MCF7	0.343	2	0.709	0.1685	0.3144	50
326	levomepromazine - PC3	0.24	2	0.709	0.16933	0.2791	50
327	5707885 - MCF7	0.229	2	0.709	0.16941	0.3166	50
1963	clofilium tosylate - PC3	0	1	0.709	---	---	0
1965	mebhydrolin - PC3	0	1	0.709	---	---	0
1966	saquinavir - HL60	0	1	0.709	---	---	0
328	flupentixol - MCF7	0.233	2	0.708	0.17034	0.2718	50
329	ticlopidine - MCF7	0.298	2	0.708	0.1708	0.2606	50
1973	dihydroergocristine - MCF7	0	2	0.708	---	---	0
330	loxapine - MCF7	0.164	2	0.707	0.17126	0.1405	50
331	co-dergocrine mesilate - MCF7	0.189	2	0.707	0.1713	0.2333	50
332	lasalocid - MCF7	0.365	2	0.707	0.17174	0.3155	50
333	nifedipine - PC3	0.192	2	0.707	0.17196	0.2174	50
1976	ionomycin - MCF7	0.203	3	0.707	---	---	33
334	5253409 - MCF7	0.2	2	0.706	0.17221	0.1795	50
335	lovastatin - MCF7	0.242	2	0.706	0.17239	0.25	50
1980	mometasone - HL60	0	1	0.706	---	---	0
1981	terconazole - PC3	0	1	0.706	---	---	0
1983	tribenoside - HL60	0	1	0.706	---	---	0
336	fluvoxamine - MCF7	0.32	2	0.705	0.17331	0.1111	50
1985	amitriptyline - HL60	0	1	0.705	---	---	0
1988	rescinnamine - HL60	0	1	0.705	---	---	0
1990	clorgiline - HL60	0	1	0.705	---	---	0
338	vanoxerine - MCF7	0.324	2	0.704	0.17464	0.2671	50
1995	thiamazole - HL60	0	1	0.704	---	---	0
191	diethylstilbestrol - MCF7	0.356	3	0.703	0.05148	0.2359	66
340	valinomycin - MCF7	0.224	2	0.703	0.17609	0.3488	50
341	lanatoside C - PC3	0.248	2	0.703	0.17659	0.434	50
1998	clofazimine - PC3	0	1	0.703	---	---	0
2001	aconitine - PC3	0	1	0.703	---	---	0
192	paclitaxel - MCF7	0.313	3	0.702	0.05166	0.048	66
342	nordihydroguaiaretic acid - PC3	0.198	2	0.702	0.1772	0.0611	50
343	levomepromazine - MCF7	0.241	2	0.702	0.17766	0.455	50
2006	domperidone - PC3	0	1	0.702	---	---	0
2007	trihexyphenidyl - MCF7	0	1	0.702	---	---	0
195	helveticoside - MCF7	0.355	3	0.701	0.05232	0.2807	66
344	epitiostanol - MCF7	0.209	2	0.701	0.17786	0.2821	50
345	prasterone - MCF7	0.219	2	0.701	0.17848	0.2451	50
2013	isoflupredone - PC3	0	1	0.7	---	---	0
2014	dosulepin - HL60	0	1	0.7	---	---	0
2012	azlocillin - HL60	0	1	-0.7	---	---	0
2009	dopamine - MCF7	0	1	-0.701	---	---	0
2010	betahistine - MCF7	0	2	-0.701	---	---	0
2011	guaifenesin - HL60	0	1	-0.701	---	---	0
2004	midecamycin - HL60	0	1	-0.702	---	---	0
2005	pentolonium - PC3	0	2	-0.702	---	---	0
2008	naloxone - PC3	0	2	-0.702	---	---	0
1997	sulfinpyrazone - HL60	0	1	-0.703	---	---	0
1999	sulindac - HL60	0	1	-0.703	---	---	0
2000	sitosterol - MCF7	0	2	-0.703	---	---	0
2002	talampicillin - PC3	0	1	-0.703	---	---	0
2003	bretylium tosilate - PC3	0	1	-0.703	---	---	0
1991	SR-95639A - PC3	0	1	-0.704	---	---	0
1992	calcium pantothenate - MCF7	0	2	-0.704	---	---	0
1993	captopril - PC3	0	2	-0.704	---	---	0
1994	hyoscyamine - HL60	0	1	-0.704	---	---	0
1996	etanidazole - HL60	0	1	-0.704	---	---	0
1984	demeclocycline - PC3	0	2	-0.705	---	---	0
1986	dropropizine - HL60	0	1	-0.705	---	---	0
1987	monastrol - PC3	0	1	-0.705	---	---	0
1989	atovaquone - PC3	0	1	-0.705	---	---	0
1979	N-acetyl-L-aspartic acid - MCF7	0	2	-0.706	---	---	0
1982	harman - MCF7	0	2	-0.706	---	---	0
1974	chloroquine - PC3	0	1	-0.707	---	---	0
1975	bacampicillin - PC3	0	1	-0.707	---	---	0
1977	fursultiamine - PC3	0	1	-0.707	---	---	0
1978	bezafibrate - HL60	0	1	-0.707	---	---	0
1968	enoxacin - PC3	0	1	-0.708	---	---	0
1969	(-)-catechin - MCF7	0	1	-0.708	---	---	0
1970	levopropoxyphene - PC3	0	1	-0.708	---	---	0
1971	sulfametoxydiazine - PC3	0	1	-0.708	---	---	0
1972	flunarizine - PC3	0	1	-0.708	---	---	0
1961	diethylcarbamazine - HL60	0	1	-0.709	---	---	0
1962	nalbuphine - HL60	0	1	-0.709	---	---	0
1964	methoxamine - HL60	0	1	-0.709	---	---	0
1967	trimethylcolchicinic acid - MCF7	0	2	-0.709	---	---	0
1955	carbarsone - PC3	0	1	-0.71	---	---	0
1959	ethotoin - PC3	0	2	-0.71	---	---	0
1960	harman - PC3	0	1	-0.71	---	---	0
1952	0225151-0000 - MCF7	0	1	-0.711	---	---	0
1953	etofylline - HL60	0	1	-0.711	---	---	0
1948	exemestane - MCF7	0	1	-0.712	---	---	0
1951	apigenin - MCF7	0	2	-0.712	---	---	0
1946	bendroflumethiazide - MCF7	-0.181	3	-0.713	---	---	33
1947	metrizamide - PC3	0	1	-0.713	---	---	0
316	cefadroxil - MCF7	-0.297	2	-0.714	0.16368	0.153	50
320	fluorocurarine - MCF7	-0.275	2	-0.714	0.16392	0.1394	50
1944	hymecromone - PC3	0	1	-0.714	---	---	0
1945	sulfanilamide - HL60	0	1	-0.714	---	---	0
1941	sulfamethizole - MCF7	0	2	-0.715	---	---	0
310	mephentermine - PC3	-0.327	2	-0.716	0.16052	0.1345	50
1933	galantamine - HL60	0	1	-0.716	---	---	0
1936	omeprazole - MCF7	0	2	-0.716	---	---	0
1938	nystatin - MCF7	0	1	-0.716	---	---	0
1940	cyproterone - PC3	0	1	-0.716	---	---	0
1930	naftidrofuryl - HL60	0	1	-0.717	---	---	0
1924	imipenem - PC3	0	1	-0.718	---	---	0
1926	tridihexethyl - PC3	0	1	-0.718	---	---	0
1927	propofol - PC3	0	1	-0.718	---	---	0
1928	pivmecillinam - PC3	0	1	-0.718	---	---	0
1917	fipexide - MCF7	0	1	-0.719	---	---	0
1919	gallamine triethiodide - HL60	0	1	-0.719	---	---	0
1920	BCB000039 - MCF7	0	1	-0.719	---	---	0
1922	cromoglicic acid - PC3	0	1	-0.719	---	---	0
1923	sulfaguanidine - PC3	0	2	-0.719	---	---	0
1915	etamsylate - PC3	0	1	-0.72	---	---	0
1916	cinchocaine - PC3	0	2	-0.72	---	---	0
1906	nipecotic acid - PC3	0	1	-0.721	---	---	0
1907	gallamine triethiodide - MCF7	0	2	-0.721	---	---	0
1909	diethylcarbamazine - PC3	0	1	-0.721	---	---	0
1911	doxazosin - MCF7	0	2	-0.721	---	---	0
1900	scopoletin - MCF7	0	1	-0.722	---	---	0
1901	flunarizine - HL60	0	1	-0.722	---	---	0
1905	amiloride - MCF7	0	2	-0.722	---	---	0
305	amiprilose - MCF7	-0.258	2	-0.723	0.15225	0.221	50
1889	pyrazinamide - MCF7	0	2	-0.724	---	---	0
1890	Prestwick-1084 - MCF7	0	2	-0.724	---	---	0
1893	remoxipride - PC3	0	1	-0.724	---	---	0
1895	eucatropine - PC3	0	2	-0.724	---	---	0
1888	cortisone - HL60	0	1	-0.725	---	---	0
302	riluzole - PC3	-0.302	2	-0.726	0.14937	0.1617	50
1883	riboflavin - MCF7	0	2	-0.726	---	---	0
1886	pseudopelletierine - PC3	0	1	-0.726	---	---	0
298	kawain - PC3	-0.335	2	-0.727	0.14824	0.1302	50
299	flufenamic acid - PC3	-0.316	2	-0.727	0.14836	0.2113	50
1877	cefalexin - PC3	0	1	-0.727	---	---	0
1880	ethosuximide - MCF7	0	1	-0.727	---	---	0
1881	carbachol - MCF7	0	2	-0.727	---	---	0
1882	hexylcaine - PC3	0	1	-0.727	---	---	0
1872	roxarsone - PC3	0	1	-0.728	---	---	0
1873	clidinium bromide - HL60	0	1	-0.728	---	---	0
1874	azaperone - HL60	0	1	-0.728	---	---	0
1876	colecalciferol - HL60	0	1	-0.728	---	---	0
297	pentoxyverine - MCF7	-0.255	2	-0.729	0.14601	0.1399	50
1866	vinpocetine - MCF7	0	2	-0.729	---	---	0
1860	tracazolate - PC3	0	1	-0.73	---	---	0
1861	picrotoxinin - HL60	0	1	-0.73	---	---	0
1863	ketotifen - HL60	0	1	-0.73	---	---	0
1865	levodopa - PC3	0	2	-0.73	---	---	0
1854	doxazosin - HL60	0	1	-0.731	---	---	0
1856	tinidazole - HL60	0	1	-0.731	---	---	0
1857	tolbutamide - HL60	0	1	-0.731	---	---	0
1851	clorgiline - PC3	0	1	-0.732	---	---	0
1842	etanidazole - PC3	0	1	-0.733	---	---	0
1844	cefsulodin - MCF7	0	2	-0.733	---	---	0
1847	zomepirac - HL60	0	1	-0.733	---	---	0
1848	berberine - PC3	0	1	-0.733	---	---	0
1849	6-benzylaminopurine - HL60	0	1	-0.733	---	---	0
293	canrenoic acid - PC3	-0.313	2	-0.734	0.14042	0.1695	50
1837	vinpocetine - PC3	0	1	-0.734	---	---	0
1840	thalidomide - PC3	0	2	-0.734	---	---	0
291	androsterone - MCF7	-0.39	2	-0.735	0.13967	0.1839	50
1835	dehydrocholic acid - MCF7	0	2	-0.735	---	---	0
1829	dyclonine - HL60	0	1	-0.736	---	---	0
1831	sparteine - PC3	0	1	-0.736	---	---	0
1832	palmatine - PC3	0	1	-0.736	---	---	0
1833	levamisole - MCF7	0	2	-0.736	---	---	0
1824	fenoprofen - HL60	0	1	-0.737	---	---	0
1825	lorglumide - PC3	0	1	-0.737	---	---	0
1826	ticlopidine - PC3	0	2	-0.737	---	---	0
1820	articaine - HL60	0	1	-0.738	---	---	0
1823	capsaicin - HL60	0	1	-0.738	---	---	0
1816	flumetasone - HL60	0	1	-0.739	---	---	0
1817	adrenosterone - PC3	0	1	-0.739	---	---	0
1812	fenbufen - PC3	0	2	-0.74	---	---	0
1813	cefapirin - HL60	0	1	-0.74	---	---	0
1815	triprolidine - HL60	0	1	-0.74	---	---	0
1808	triamcinolone - HL60	0	1	-0.741	---	---	0
1809	cinnarizine - HL60	0	1	-0.741	---	---	0
1811	meglumine - PC3	0	1	-0.741	---	---	0
1801	cefazolin - PC3	0	2	-0.742	---	---	0
1804	methapyrilene - MCF7	0	2	-0.742	---	---	0
282	quinethazone - MCF7	-0.279	2	-0.743	0.13072	0.1453	50
284	pirenzepine - MCF7	-0.263	2	-0.743	0.131	0.0964	50
1797	streptomycin - HL60	0	1	-0.743	---	---	0
1794	11-deoxy-16,16-dimethylprostaglandin E2 - MCF7	0	2	-0.744	---	---	0
1789	gliclazide - MCF7	0	2	-0.745	---	---	0
1790	iopanoic acid - HL60	0	1	-0.745	---	---	0
1791	parbendazole - MCF7	0	2	-0.745	---	---	0
1783	nicotinic acid - HL60	0	1	-0.746	---	---	0
1784	benzthiazide - MCF7	0	2	-0.746	---	---	0
1786	lobelanidine - PC3	0	1	-0.746	---	---	0
1787	SB-203580 - PC3	0	2	-0.746	---	---	0
1788	methacholine chloride - MCF7	0	2	-0.746	---	---	0
1776	milrinone - PC3	0	1	-0.747	---	---	0
1778	propofol - HL60	0	1	-0.747	---	---	0
1779	probenecid - HL60	0	1	-0.747	---	---	0
1782	ronidazole - MCF7	0	1	-0.747	---	---	0
276	glycopyrronium bromide - PC3	-0.183	2	-0.748	0.12525	0.1169	50
1773	amoxicillin - PC3	0	1	-0.748	---	---	0
1775	piromidic acid - MCF7	0	2	-0.748	---	---	0
1770	wortmannin - ssMCF7	0	1	-0.749	---	---	0
1771	Prestwick-665 - HL60	0	1	-0.749	---	---	0
1772	phentolamine - HL60	0	1	-0.749	---	---	0
1766	oxprenolol - MCF7	0	2	-0.75	---	---	0
1768	bambuterol - HL60	0	1	-0.75	---	---	0
1757	crotamiton - HL60	0	1	-0.751	---	---	0
1758	betaxolol - PC3	0	1	-0.751	---	---	0
1761	paracetamol - HL60	0	1	-0.751	---	---	0
272	repaglinide - MCF7	-0.309	2	-0.752	0.12134	0.1225	50
1752	ginkgolide A - PC3	0	1	-0.752	---	---	0
1754	apigenin - HL60	0	1	-0.752	---	---	0
1755	diphenylpyraline - HL60	0	1	-0.752	---	---	0
1756	etilefrine - HL60	0	1	-0.752	---	---	0
153	flurbiprofen - MCF7	-0.334	3	-0.753	0.03067	0.0588	66
1746	oxytetracycline - PC3	0	1	-0.753	---	---	0
1748	bisoprolol - HL60	0	1	-0.753	---	---	0
1750	nalidixic acid - PC3	0	2	-0.753	---	---	0
1742	tyloxapol - PC3	0	1	-0.754	---	---	0
1744	oxprenolol - PC3	0	1	-0.754	---	---	0
1745	tranylcypromine - PC3	0	2	-0.754	---	---	0
270	glipizide - PC3	-0.289	2	-0.755	0.11907	0.1307	50
1736	procyclidine - MCF7	0	2	-0.755	---	---	0
269	etamivan - MCF7	-0.267	2	-0.756	0.11794	0.1368	50
1730	cinchonidine - HL60	0	1	-0.756	---	---	0
1732	tetraethylenepentamine - ssMCF7	0	1	-0.756	---	---	0
1722	theophylline - MCF7	0	2	-0.757	---	---	0
1723	nafcillin - MCF7	0	2	-0.757	---	---	0
1724	selegiline - HL60	0	1	-0.757	---	---	0
1725	edrophonium chloride - HL60	0	1	-0.757	---	---	0
1717	benserazide - SKMEL5	0	1	-0.758	---	---	0
1718	ganciclovir - HL60	0	1	-0.758	---	---	0
1721	imipramine - HL60	0	1	-0.758	---	---	0
1714	STOCK1N-28457 - PC3	0	1	-0.759	---	---	0
1716	acetazolamide - HL60	0	1	-0.759	---	---	0
1707	fenspiride - HL60	0	1	-0.76	---	---	0
1708	isoetarine - PC3	0	1	-0.76	---	---	0
1709	isopropamide iodide - PC3	0	1	-0.76	---	---	0
1710	trioxysalen - PC3	0	1	-0.76	---	---	0
1711	Prestwick-860 - MCF7	0	2	-0.76	---	---	0
266	isocorydine - MCF7	-0.381	2	-0.761	0.11221	0.1145	50
1703	monocrotaline - MCF7	0	2	-0.761	---	---	0
1705	metacycline - PC3	0	1	-0.761	---	---	0
1706	camptothecin - MCF7	0	2	-0.761	---	---	0
1700	trichlormethiazide - HL60	0	1	-0.762	---	---	0
1701	octopamine - MCF7	0	2	-0.762	---	---	0
1694	sulfadimidine - HL60	0	1	-0.763	---	---	0
1695	moxisylyte - MCF7	0	2	-0.763	---	---	0
1696	dexverapamil - MCF7	0	1	-0.763	---	---	0
1697	imipenem - HL60	0	1	-0.763	---	---	0
264	hesperetin - PC3	-0.279	2	-0.764	0.10955	0.1263	50
1689	sirolimus - ssMCF7	0	1	-0.764	---	---	0
1691	artemisinin - MCF7	0	1	-0.764	---	---	0
1693	amprolium - MCF7	0	2	-0.764	---	---	0
1685	etamivan - HL60	0	1	-0.765	---	---	0
1686	chrysin - HL60	0	1	-0.765	---	---	0
1678	ketanserin - PC3	0	1	-0.766	---	---	0
1679	latamoxef - MCF7	0	1	-0.766	---	---	0
1681	harmine - PC3	0	1	-0.766	---	---	0
1682	chlorpropamide - PC3	0	1	-0.766	---	---	0
1684	phenacetin - HL60	0	1	-0.766	---	---	0
1673	iobenguane - PC3	0	1	-0.767	---	---	0
1674	cinoxacin - PC3	0	1	-0.767	---	---	0
1675	isradipine - HL60	0	1	-0.767	---	---	0
1676	ginkgolide A - MCF7	0	2	-0.767	---	---	0
1677	epirizole - HL60	0	1	-0.767	---	---	0
1665	delsoline - PC3	0	1	-0.768	---	---	0
1667	pseudopelletierine - MCF7	0	2	-0.768	---	---	0
1669	quinethazone - PC3	0	2	-0.768	---	---	0
1671	zardaverine - HL60	0	1	-0.768	---	---	0
1672	homosalate - PC3	0	2	-0.768	---	---	0
1662	flumequine - HL60	0	1	-0.769	---	---	0
1664	BAS-012416453 - PC3	0	1	-0.769	---	---	0
1651	cloxacillin - HL60	0	1	-0.77	---	---	0
1653	pargyline - MCF7	0	2	-0.77	---	---	0
1655	cetirizine - MCF7	0	2	-0.77	---	---	0
1657	carbachol - HL60	0	1	-0.77	---	---	0
1659	telenzepine - HL60	0	1	-0.77	---	---	0
1644	Prestwick-920 - PC3	0	1	-0.771	---	---	0
1648	promazine - HL60	0	1	-0.771	---	---	0
1650	phenacetin - PC3	0	1	-0.771	---	---	0
1640	hesperidin - PC3	0	1	-0.772	---	---	0
1643	nizatidine - PC3	0	1	-0.772	---	---	0
1635	hexestrol - HL60	0	1	-0.773	---	---	0
1638	sulfametoxydiazine - MCF7	0	2	-0.773	---	---	0
1629	Prestwick-1085 - MCF7	0	2	-0.774	---	---	0
1631	bezafibrate - MCF7	0	2	-0.774	---	---	0
1632	canavanine - MCF7	0	1	-0.774	---	---	0
1622	diclofenac - PC3	0	2	-0.775	---	---	0
1623	morantel - MCF7	0	2	-0.775	---	---	0
1625	rolitetracycline - MCF7	0	2	-0.775	---	---	0
1626	chlorzoxazone - MCF7	0	2	-0.775	---	---	0
1627	pancuronium bromide - MCF7	0	2	-0.775	---	---	0
1616	etifenin - PC3	0	1	-0.776	---	---	0
1617	carcinine - PC3	0	1	-0.776	---	---	0
1618	caffeic acid - PC3	0	1	-0.776	---	---	0
1619	meclofenoxate - PC3	0	2	-0.776	---	---	0
1620	furaltadone - MCF7	-0.185	3	-0.776	---	---	33
1621	tobramycin - HL60	0	1	-0.776	---	---	0
1612	practolol - PC3	0	1	-0.777	---	---	0
1614	citiolone - PC3	0	2	-0.777	---	---	0
1607	chlorphenesin - PC3	0	1	-0.778	---	---	0
1610	baclofen - HL60	0	1	-0.778	---	---	0
259	fenspiride - MCF7	-0.209	2	-0.779	0.09613	0.0497	50
1601	butirosin - HL60	0	1	-0.779	---	---	0
1604	drofenine - PC3	0	1	-0.779	---	---	0
1597	niridazole - HL60	0	1	-0.78	---	---	0
1599	roxithromycin - HL60	0	1	-0.78	---	---	0
1594	wortmannin - SKMEL5	0	1	-0.781	---	---	0
1595	niridazole - PC3	0	1	-0.781	---	---	0
1596	tubocurarine chloride - PC3	0	1	-0.781	---	---	0
1587	ricinine - MCF7	0	2	-0.782	---	---	0
1589	nabumetone - PC3	0	1	-0.782	---	---	0
1590	pipenzolate bromide - HL60	0	1	-0.782	---	---	0
1591	cyclopenthiazide - PC3	0	1	-0.782	---	---	0
1592	3-nitropropionic acid - MCF7	0	2	-0.782	---	---	0
1581	piribedil - HL60	0	1	-0.783	---	---	0
1582	harmol - HL60	0	1	-0.783	---	---	0
1583	xamoterol - HL60	0	1	-0.783	---	---	0
1585	Prestwick-864 - MCF7	0	2	-0.783	---	---	0
1586	tiabendazole - MCF7	0	2	-0.783	---	---	0
254	nipecotic acid - MCF7	-0.253	2	-0.784	0.09116	0.1059	50
1577	methylbenzethonium chloride - HL60	0	1	-0.784	---	---	0
1579	vidarabine - MCF7	0	2	-0.784	---	---	0
1571	difenidol - MCF7	0	2	-0.785	---	---	0
1573	6-azathymine - HL60	0	1	-0.785	---	---	0
1574	canavanine - PC3	0	1	-0.785	---	---	0
1565	difenidol - HL60	0	1	-0.786	---	---	0
1566	cycloserine - MCF7	0	2	-0.786	---	---	0
1568	fusaric acid - MCF7	0	2	-0.786	---	---	0
1563	netilmicin - HL60	0	1	-0.788	---	---	0
1559	ampicillin - PC3	0	1	-0.789	---	---	0
1561	medrysone - HL60	0	1	-0.789	---	---	0
1562	apramycin - PC3	0	1	-0.789	---	---	0
1555	beclometasone - HL60	0	1	-0.79	---	---	0
1556	alpha-estradiol - PC3	-0.246	3	-0.79	---	---	33
1552	terbutaline - HL60	0	1	-0.791	---	---	0
1553	norfloxacin - PC3	0	2	-0.791	---	---	0
1545	dimethadione - HL60	0	1	-0.792	---	---	0
1546	guaifenesin - PC3	0	2	-0.792	---	---	0
1547	cyanocobalamin - HL60	0	1	-0.792	---	---	0
1548	carbarsone - MCF7	0	2	-0.792	---	---	0
246	dicoumarol - PC3	-0.313	2	-0.793	0.08354	0.0867	50
1542	Prestwick-972 - MCF7	0	1	-0.793	---	---	0
1543	moracizine - PC3	0	1	-0.793	---	---	0
244	minaprine - PC3	-0.272	2	-0.794	0.08277	0.0929	50
1539	cefuroxime - PC3	0	1	-0.794	---	---	0
1540	oxolinic acid - MCF7	0	2	-0.794	---	---	0
1533	buflomedil - HL60	0	1	-0.795	---	---	0
1534	bupropion - HL60	0	1	-0.795	---	---	0
1536	dextromethorphan - PC3	0	1	-0.795	---	---	0
1538	luteolin - MCF7	0	2	-0.795	---	---	0
1529	sulfacetamide - MCF7	0	1	-0.796	---	---	0
1530	artemisinin - PC3	0	1	-0.796	---	---	0
1532	methylprednisolone - HL60	0	1	-0.796	---	---	0
1527	methoxsalen - PC3	0	1	-0.797	---	---	0
1519	troleandomycin - MCF7	0	1	-0.798	---	---	0
1520	ursodeoxycholic acid - PC3	0	1	-0.798	---	---	0
1521	prasterone - HL60	0	1	-0.798	---	---	0
1524	metacycline - HL60	0	1	-0.798	---	---	0
240	BCB000038 - MCF7	-0.239	2	-0.799	0.07925	0.0807	50
238	tolazoline - PC3	-0.244	2	-0.8	0.07865	0.0833	50
1513	ronidazole - PC3	0	1	-0.8	---	---	0
1514	morantel - PC3	0	2	-0.8	---	---	0
1516	bupropion - PC3	0	1	-0.8	---	---	0
237	Prestwick-665 - PC3	-0.309	2	-0.801	0.07782	0.0942	50
1511	ursodeoxycholic acid - MCF7	0	1	-0.801	---	---	0
235	zimeldine - PC3	-0.304	2	-0.802	0.07696	0.0837	50
1506	ranitidine - PC3	0	2	-0.802	---	---	0
1508	chrysin - MCF7	0	2	-0.802	---	---	0
234	tolfenamic acid - PC3	-0.266	2	-0.803	0.0766	0.0743	50
1502	esculin - HL60	0	1	-0.803	---	---	0
1503	yohimbine - PC3	0	1	-0.803	---	---	0
1504	Prestwick-1084 - HL60	0	1	-0.803	---	---	0
1505	fluvastatin - HL60	0	1	-0.803	---	---	0
1499	acepromazine - HL60	0	1	-0.804	---	---	0
1500	methocarbamol - PC3	0	1	-0.804	---	---	0
1494	medrysone - PC3	0	2	-0.805	---	---	0
1496	ornidazole - PC3	0	2	-0.805	---	---	0
1497	phthalylsulfathiazole - MCF7	0	3	-0.805	---	---	0
1498	pentamidine - HL60	0	1	-0.805	---	---	0
1490	etacrynic acid - PC3	0	1	-0.806	---	---	0
1491	atropine - MCF7	0	2	-0.806	---	---	0
1493	levonorgestrel - HL60	0	1	-0.806	---	---	0
1486	ganciclovir - PC3	0	1	-0.807	---	---	0
1488	cantharidin - HL60	0	1	-0.807	---	---	0
229	amoxicillin - MCF7	-0.286	2	-0.808	0.07318	0.0455	50
1479	CAY-10397 - MCF7	0	1	-0.808	---	---	0
1480	roxithromycin - MCF7	0	2	-0.808	---	---	0
1481	procaine - PC3	0	2	-0.808	---	---	0
1482	debrisoquine - HL60	0	1	-0.808	---	---	0
1483	betamethasone - MCF7	0	1	-0.808	---	---	0
228	skimmianine - MCF7	-0.255	2	-0.809	0.07255	0.071	50
1475	propylthiouracil - HL60	0	1	-0.81	---	---	0
227	phensuximide - MCF7	-0.279	2	-0.811	0.07145	0.0503	50
1472	pargyline - HL60	0	1	-0.811	---	---	0
1473	procainamide - PC3	0	1	-0.811	---	---	0
1470	carbinoxamine - PC3	0	1	-0.812	---	---	0
1464	methyldopa - HL60	0	1	-0.813	---	---	0
1466	fluorometholone - PC3	0	1	-0.813	---	---	0
1468	cefaclor - HL60	0	1	-0.813	---	---	0
1463	sulfamethoxypyridazine - MCF7	-0.133	3	-0.814	---	---	33
1459	daunorubicin - PC3	0	1	-0.815	---	---	0
1460	azlocillin - PC3	0	1	-0.815	---	---	0
1462	neomycin - PC3	0	2	-0.815	---	---	0
221	ciprofloxacin - MCF7	-0.348	2	-0.816	0.06754	0.0747	50
1455	stachydrine - PC3	0	1	-0.816	---	---	0
1456	atropine methonitrate - MCF7	0	1	-0.816	---	---	0
1458	metamizole sodium - PC3	0	2	-0.816	---	---	0
1453	Prestwick-664 - MCF7	-0.158	3	-0.817	---	---	33
1454	meglumine - HL60	0	1	-0.817	---	---	0
1448	repaglinide - HL60	0	1	-0.818	---	---	0
1449	alfuzosin - PC3	0	1	-0.818	---	---	0
1450	flunixin - HL60	0	1	-0.818	---	---	0
215	PNU-0293363 - PC3	-0.385	2	-0.819	0.06475	0.0305	50
217	napelline - MCF7	-0.209	2	-0.819	0.06507	0.0387	50
1447	pyrazinamide - HL60	0	1	-0.819	---	---	0
1440	iopanoic acid - PC3	0	1	-0.82	---	---	0
1441	bephenium hydroxynaphthoate - MCF7	-0.169	3	-0.82	---	---	33
1442	triflusal - HL60	0	1	-0.82	---	---	0
1445	phthalylsulfathiazole - HL60	0	1	-0.82	---	---	0
1439	palmatine - HL60	0	1	-0.821	---	---	0
1434	procainamide - MCF7	0	2	-0.822	---	---	0
1435	fenoprofen - MCF7	-0.174	3	-0.822	---	---	33
1436	sulfamethoxypyridazine - HL60	0	1	-0.822	---	---	0
1427	camptothecin - PC3	0	1	-0.823	---	---	0
1430	metacycline - MCF7	0	2	-0.823	---	---	0
1433	dexpanthenol - MCF7	0	2	-0.823	---	---	0
1424	metolazone - HL60	0	1	-0.824	---	---	0
210	isosorbide - MCF7	-0.301	2	-0.825	0.06052	0.0702	50
1420	rolitetracycline - HL60	0	1	-0.826	---	---	0
1415	loracarbef - PC3	0	1	-0.827	---	---	0
1416	ritodrine - MCF7	0	2	-0.827	---	---	0
1418	etofenamate - PC3	0	1	-0.827	---	---	0
1411	meclozine - PC3	0	1	-0.828	---	---	0
1413	napelline - HL60	0	1	-0.828	---	---	0
1409	metamizole sodium - HL60	0	1	-0.829	---	---	0
1405	tobramycin - MCF7	0	2	-0.83	---	---	0
1406	methylergometrine - PC3	0	1	-0.83	---	---	0
207	picotamide - PC3	-0.349	2	-0.831	0.05642	0.0432	50
1399	repaglinide - PC3	0	1	-0.831	---	---	0
1400	florfenicol - MCF7	0	2	-0.831	---	---	0
1401	acetazolamide - MCF7	0	2	-0.831	---	---	0
1402	dimethadione - PC3	0	1	-0.831	---	---	0
1404	scopolamine N-oxide - PC3	0	2	-0.831	---	---	0
1396	pentetrazol - PC3	0	1	-0.832	---	---	0
1397	hydrocotarnine - MCF7	0	2	-0.832	---	---	0
206	0198306-0000 - PC3	-0.357	2	-0.833	0.05575	0.0909	50
1393	fosfosal - HL60	0	1	-0.833	---	---	0
1387	ursodeoxycholic acid - HL60	0	1	-0.834	---	---	0
1388	bemegride - PC3	0	1	-0.834	---	---	0
1390	thioguanosine - PC3	0	1	-0.834	---	---	0
1391	zoxazolamine - PC3	0	1	-0.834	---	---	0
199	flunisolide - PC3	-0.234	2	-0.836	0.05354	0.0854	50
1382	GW-8510 - MCF7	0	2	-0.836	---	---	0
1383	meclofenoxate - MCF7	-0.19	3	-0.836	---	---	33
1384	arcaine - HL60	0	1	-0.836	---	---	0
1376	fenoprofen - PC3	0	2	-0.837	---	---	0
1378	cinoxacin - HL60	0	1	-0.837	---	---	0
1380	tubocurarine chloride - HL60	0	1	-0.837	---	---	0
1374	kinetin - HL60	0	1	-0.838	---	---	0
1375	cyanocobalamin - PC3	0	1	-0.838	---	---	0
194	furaltadone - PC3	-0.246	2	-0.839	0.05203	0.0562	50
188	metolazone - PC3	-0.3	2	-0.841	0.05068	0.095	50
189	8-azaguanine - MCF7	-0.285	2	-0.841	0.05078	0.0839	50
1368	(-)-atenolol - HL60	0	1	-0.841	---	---	0
1365	denatonium benzoate - HL60	0	1	-0.842	---	---	0
1363	adipiodone - MCF7	0	2	-0.843	---	---	0
1364	hydroflumethiazide - MCF7	0	2	-0.843	---	---	0
1362	L-methionine sulfoximine - HL60	0	1	-0.844	---	---	0
185	piracetam - MCF7	-0.258	2	-0.845	0.04829	0.044	50
1360	profenamine - HL60	0	1	-0.845	---	---	0
1357	tropicamide - HL60	0	1	-0.846	---	---	0
1358	seneciphylline - MCF7	0	2	-0.846	---	---	0
1359	cycloserine - HL60	0	1	-0.846	---	---	0
183	CP-863187 - PC3	-0.301	2	-0.847	0.04674	0.0571	50
1349	doxazosin - PC3	0	1	-0.847	---	---	0
1350	hydroflumethiazide - HL60	0	1	-0.847	---	---	0
1353	proxymetacaine - PC3	0	1	-0.847	---	---	0
1354	anabasine - HL60	0	1	-0.847	---	---	0
1355	6-azathymine - MCF7	0	2	-0.847	---	---	0
1344	thiocolchicoside - PC3	0	1	-0.848	---	---	0
1345	omeprazole - HL60	0	1	-0.848	---	---	0
179	Prestwick-665 - MCF7	-0.242	2	-0.849	0.04575	0.0267	50
1340	dextromethorphan - HL60	0	1	-0.849	---	---	0
1341	pentoxyverine - HL60	0	1	-0.849	---	---	0
177	benzylpenicillin - MCF7	-0.289	2	-0.85	0.04503	0.0337	50
1337	atovaquone - MCF7	0	1	-0.85	---	---	0
1339	eldeline - PC3	0	2	-0.85	---	---	0
176	flunixin - PC3	-0.235	2	-0.851	0.04449	0.0313	50
1332	guanethidine - PC3	0	1	-0.851	---	---	0
1326	metoprolol - HL60	0	1	-0.852	---	---	0
1329	betahistine - HL60	0	1	-0.852	---	---	0
1330	sulfamethoxypyridazine - PC3	0	1	-0.852	---	---	0
1321	naringin - PC3	0	1	-0.853	---	---	0
1323	riboflavin - HL60	0	1	-0.853	---	---	0
1324	caffeic acid - MCF7	0	1	-0.853	---	---	0
1325	Prestwick-689 - HL60	0	1	-0.853	---	---	0
174	moroxydine - PC3	-0.359	2	-0.855	0.04211	0.0479	50
1315	phthalylsulfathiazole - PC3	0	1	-0.855	---	---	0
172	pridinol - MCF7	-0.228	2	-0.856	0.04181	0.0289	50
1312	oxybuprocaine - PC3	0	1	-0.856	---	---	0
1314	ergocalciferol - PC3	0	1	-0.856	---	---	0
1307	skimmianine - PC3	0	1	-0.857	---	---	0
1308	laudanosine - HL60	0	1	-0.857	---	---	0
1304	flupentixol - HL60	0	1	-0.858	---	---	0
1306	epitiostanol - HL60	0	1	-0.858	---	---	0
1300	pyridoxine - PC3	0	1	-0.859	---	---	0
1294	ketorolac - PC3	0	1	-0.86	---	---	0
1296	dydrogesterone - HL60	0	1	-0.86	---	---	0
1298	pentoxyverine - PC3	0	1	-0.86	---	---	0
1293	pipemidic acid - HL60	0	1	-0.861	---	---	0
167	cotinine - PC3	-0.416	2	-0.862	0.03841	0.0566	50
1291	ipratropium bromide - MCF7	0	1	-0.862	---	---	0
1292	eucatropine - HL60	0	1	-0.862	---	---	0
1286	omeprazole - PC3	0	1	-0.863	---	---	0
1288	mevalolactone - HL60	0	1	-0.863	---	---	0
1289	neostigmine bromide - PC3	0	1	-0.863	---	---	0
164	anabasine - MCF7	-0.231	2	-0.864	0.03704	0.0062	50
165	hexamethonium bromide - MCF7	-0.329	2	-0.864	0.03712	0.0154	50
1282	prazosin - HL60	0	1	-0.864	---	---	0
1283	fluorocurarine - HL60	0	1	-0.864	---	---	0
1274	rimexolone - HL60	0	1	-0.865	---	---	0
1275	pyridoxine - MCF7	0	2	-0.865	---	---	0
1276	mitoxantrone - MCF7	0	2	-0.865	---	---	0
1278	4,5-dianilinophthalimide - MCF7	0	1	-0.865	---	---	0
1280	piribedil - PC3	0	1	-0.865	---	---	0
162	zidovudine - MCF7	-0.219	2	-0.866	0.03589	0.0345	50
1268	Prestwick-664 - HL60	0	1	-0.866	---	---	0
1270	berberine - HL60	0	1	-0.866	---	---	0
1271	butyl hydroxybenzoate - PC3	0	1	-0.866	---	---	0
1263	metyrapone - PC3	0	1	-0.867	---	---	0
1267	cetirizine - HL60	0	1	-0.867	---	---	0
1257	aminocaproic acid - MCF7	0	1	-0.868	---	---	0
1258	Prestwick-860 - HL60	0	1	-0.868	---	---	0
1260	pivampicillin - PC3	0	1	-0.868	---	---	0
1261	trimetazidine - MCF7	0	2	-0.868	---	---	0
1253	dicoumarol - HL60	0	1	-0.869	---	---	0
1254	propylthiouracil - MCF7	0	2	-0.869	---	---	0
1256	trioxysalen - HL60	0	1	-0.869	---	---	0
1249	cefalotin - HL60	0	1	-0.87	---	---	0
1246	trioxysalen - MCF7	0	2	-0.871	---	---	0
1247	aminohippuric acid - PC3	0	1	-0.871	---	---	0
1248	meropenem - HL60	0	1	-0.871	---	---	0
1244	metyrapone - HL60	0	1	-0.872	---	---	0
1245	protoveratrine A - MCF7	0	2	-0.872	---	---	0
1238	nifedipine - HL60	0	1	-0.875	---	---	0
1239	natamycin - HL60	0	1	-0.875	---	---	0
1235	meticrane - PC3	0	2	-0.876	---	---	0
1236	sanguinarine - MCF7	0	1	-0.876	---	---	0
1237	Prestwick-1083 - HL60	0	1	-0.876	---	---	0
151	talampicillin - MCF7	-0.256	2	-0.877	0.03044	0.0173	50
1231	estriol - HL60	0	1	-0.877	---	---	0
1227	ronidazole - HL60	0	1	-0.878	---	---	0
1228	roxarsone - HL60	0	1	-0.878	---	---	0
1220	ticarcillin - HL60	0	1	-0.879	---	---	0
1223	scopoletin - HL60	0	1	-0.879	---	---	0
1224	salsolidin - HL60	0	1	-0.879	---	---	0
1225	ellipticine - PC3	0	1	-0.879	---	---	0
1226	ellipticine - MCF7	0	2	-0.879	---	---	0
1215	neostigmine bromide - HL60	0	1	-0.88	---	---	0
1217	oxprenolol - HL60	0	1	-0.88	---	---	0
1219	aminophylline - HL60	0	1	-0.88	---	---	0
1213	fluvoxamine - HL60	0	1	-0.881	---	---	0
1208	zomepirac - PC3	0	1	-0.882	---	---	0
1210	letrozole - HL60	0	1	-0.882	---	---	0
1205	dexpropranolol - HL60	0	1	-0.883	---	---	0
1207	triflusal - MCF7	0	2	-0.883	---	---	0
142	neomycin - MCF7	-0.34	2	-0.884	0.02724	0.011	50
1203	chlortalidone - HL60	0	1	-0.884	---	---	0
1204	sulconazole - HL60	0	1	-0.884	---	---	0
141	delsoline - MCF7	-0.29	2	-0.885	0.02656	0.0183	50
1197	altizide - HL60	0	1	-0.885	---	---	0
1198	tremorine - HL60	0	1	-0.885	---	---	0
1200	benzylpenicillin - HL60	0	1	-0.885	---	---	0
1193	bephenium hydroxynaphthoate - HL60	0	1	-0.886	---	---	0
1196	naringin - HL60	0	1	-0.886	---	---	0
1192	benfotiamine - PC3	0	1	-0.887	---	---	0
1186	levocabastine - HL60	0	1	-0.888	---	---	0
1187	mesalazine - HL60	0	1	-0.888	---	---	0
1188	skimmianine - HL60	0	1	-0.888	---	---	0
1181	molindone - HL60	0	1	-0.889	---	---	0
1182	levcycloserine - PC3	0	2	-0.889	---	---	0
1183	dioxybenzone - HL60	0	1	-0.889	---	---	0
1174	piracetam - PC3	0	1	-0.89	---	---	0
1175	DL-thiorphan - MCF7	0	2	-0.89	---	---	0
1177	galantamine - MCF7	0	2	-0.89	---	---	0
1179	lorglumide - HL60	0	1	-0.89	---	---	0
1171	urapidil - HL60	0	1	-0.891	---	---	0
1172	ribostamycin - PC3	0	1	-0.891	---	---	0
1165	lumicolchicine - MCF7	0	1	-0.892	---	---	0
1166	allantoin - HL60	0	1	-0.892	---	---	0
1167	H-7 - PC3	0	2	-0.892	---	---	0
133	thiocolchicoside - MCF7	-0.342	2	-0.894	0.02251	0.0124	50
1160	pyrantel - PC3	0	2	-0.894	---	---	0
1162	thioguanosine - HL60	0	1	-0.894	---	---	0
131	spectinomycin - MCF7	-0.276	2	-0.895	0.02215	0.0179	50
1157	harmine - MCF7	0	2	-0.895	---	---	0
1158	dacarbazine - HL60	0	1	-0.895	---	---	0
1151	pronetalol - HL60	0	1	-0.896	---	---	0
1153	ioxaglic acid - HL60	0	1	-0.896	---	---	0
1156	H-7 - MCF7	0	2	-0.896	---	---	0
1149	AR-A014418 - MCF7	0	1	-0.897	---	---	0
1144	chlorzoxazone - PC3	0	1	-0.898	---	---	0
1145	etidronic acid - PC3	0	1	-0.898	---	---	0
1146	talampicillin - HL60	0	1	-0.898	---	---	0
1147	phenindione - PC3	0	1	-0.898	---	---	0
1148	dacarbazine - MCF7	0	2	-0.898	---	---	0
1139	benzonatate - HL60	0	1	-0.899	---	---	0
1141	tyrphostin AG-825 - MCF7	0	1	-0.899	---	---	0
1142	piperidolate - HL60	0	1	-0.899	---	---	0
1134	acetylsalicylsalicylic acid - PC3	0	1	-0.9	---	---	0
1135	torasemide - HL60	0	1	-0.9	---	---	0
1137	ginkgolide A - HL60	0	1	-0.9	---	---	0
1138	GW-8510 - PC3	0	2	-0.9	---	---	0
1131	lymecycline - PC3	0	1	-0.901	---	---	0
1132	cefixime - PC3	0	1	-0.901	---	---	0
1133	chlorphenamine - PC3	0	1	-0.901	---	---	0
1130	todralazine - HL60	0	1	-0.902	---	---	0
1123	estropipate - HL60	0	1	-0.903	---	---	0
1125	naftopidil - HL60	0	1	-0.903	---	---	0
1126	latamoxef - PC3	0	1	-0.903	---	---	0
1127	sulfaphenazole - PC3	0	1	-0.903	---	---	0
1118	hydrocotarnine - HL60	0	1	-0.904	---	---	0
1120	sulfaphenazole - HL60	0	1	-0.904	---	---	0
1121	ozagrel - PC3	0	1	-0.904	---	---	0
1122	cefalonium - HL60	0	1	-0.904	---	---	0
1112	meticrane - HL60	0	1	-0.906	---	---	0
1114	sotalol - HL60	0	1	-0.906	---	---	0
1115	amrinone - HL60	0	1	-0.906	---	---	0
1116	chloramphenicol - HL60	0	1	-0.906	---	---	0
1111	lymecycline - HL60	0	1	-0.907	---	---	0
1104	dicloxacillin - HL60	0	1	-0.908	---	---	0
1105	tocainide - HL60	0	1	-0.908	---	---	0
1108	ipratropium bromide - HL60	0	1	-0.908	---	---	0
1109	Prestwick-675 - HL60	0	1	-0.908	---	---	0
1098	amiodarone - HL60	0	1	-0.909	---	---	0
1101	aminohippuric acid - HL60	0	1	-0.909	---	---	0
1102	memantine - HL60	0	1	-0.909	---	---	0
1103	desoxycortone - HL60	0	1	-0.909	---	---	0
117	kinetin - MCF7	-0.282	2	-0.91	0.01624	0.0065	50
1095	Prestwick-1084 - PC3	0	1	-0.91	---	---	0
1096	aminocaproic acid - PC3	0	1	-0.91	---	---	0
1093	oxamniquine - HL60	0	1	-0.911	---	---	0
1094	fisetin - PC3	0	1	-0.911	---	---	0
1089	Prestwick-967 - HL60	0	1	-0.912	---	---	0
1090	decamethonium bromide - HL60	0	1	-0.912	---	---	0
1085	solanine - HL60	0	1	-0.913	---	---	0
1086	gibberellic acid - HL60	0	1	-0.913	---	---	0
1087	meclofenoxate - HL60	0	1	-0.913	---	---	0
1078	moxonidine - HL60	0	1	-0.914	---	---	0
1079	sitosterol - HL60	0	1	-0.914	---	---	0
1080	morantel - HL60	0	1	-0.914	---	---	0
1082	methyldopate - HL60	0	1	-0.914	---	---	0
1083	N-acetyl-L-leucine - HL60	0	1	-0.914	---	---	0
1072	fursultiamine - HL60	0	1	-0.915	---	---	0
1074	gliclazide - PC3	0	1	-0.915	---	---	0
1077	acetohexamide - PC3	0	1	-0.915	---	---	0
1068	apigenin - PC3	0	1	-0.916	---	---	0
1069	levamisole - PC3	0	1	-0.916	---	---	0
1070	lansoprazole - PC3	0	1	-0.916	---	---	0
1064	alsterpaullone - PC3	0	2	-0.917	---	---	0
1066	etofenamate - HL60	0	1	-0.917	---	---	0
1067	alsterpaullone - MCF7	0	1	-0.917	---	---	0
1057	doxorubicin - MCF7	0	2	-0.918	---	---	0
1058	naftifine - HL60	0	1	-0.918	---	---	0
1061	epivincamine - HL60	0	1	-0.918	---	---	0
1053	tracazolate - HL60	0	1	-0.919	---	---	0
1054	apramycin - HL60	0	1	-0.919	---	---	0
1055	papaverine - HL60	0	1	-0.919	---	---	0
1056	ellipticine - HL60	0	1	-0.919	---	---	0
1047	harmine - HL60	0	1	-0.92	---	---	0
1049	mitoxantrone - PC3	0	1	-0.92	---	---	0
1050	doxorubicin - PC3	0	1	-0.92	---	---	0
1052	etamsylate - HL60	0	1	-0.92	---	---	0
1040	trimethadione - PC3	-0.341	1	-0.921	---	---	100
1042	picrotoxinin - PC3	-0.328	1	-0.921	---	---	100
1043	furazolidone - PC3	-0.299	1	-0.921	---	---	100
1044	dequalinium chloride - HL60	0	1	-0.921	---	---	0
1045	atovaquone - HL60	0	1	-0.921	---	---	0
1046	ethaverine - HL60	0	1	-0.921	---	---	0
104	IC-86621 - MCF7	-0.471	2	-0.922	0.01229	0.006	100
1038	indoprofen - PC3	-0.375	1	-0.922	---	---	100
1033	flecainide - HL60	-0.394	1	-0.923	---	---	100
1035	cefoxitin - HL60	-0.384	1	-0.923	---	---	100
1036	cefsulodin - PC3	-0.379	1	-0.923	---	---	100
100	estropipate - MCF7	-0.486	2	-0.924	0.01181	0.007	100
101	clonidine - MCF7	-0.456	2	-0.924	0.01183	0.0066	100
1028	scopolamine - PC3	-0.412	1	-0.924	---	---	100
1029	sitosterol - PC3	-0.412	1	-0.924	---	---	100
1030	hydroxyzine - HL60	-0.407	1	-0.924	---	---	100
1026	decamethonium bromide - PC3	-0.419	1	-0.925	---	---	100
1027	phenazone - PC3	-0.412	1	-0.925	---	---	100
1021	cefadroxil - PC3	-0.431	1	-0.926	---	---	100
1023	cetirizine - PC3	-0.428	1	-0.926	---	---	100
1024	meropenem - PC3	-0.426	1	-0.926	---	---	100
1017	terazosin - HL60	-0.438	1	-0.927	---	---	100
1019	gabexate - PC3	-0.435	1	-0.927	---	---	100
1020	pridinol - HL60	-0.435	1	-0.927	---	---	100
96	Prestwick-1100 - PC3	-0.496	2	-0.928	0.01076	0.0126	100
1010	meclofenamic acid - HL60	-0.447	1	-0.928	---	---	100
1014	doxepin - HL60	-0.44	1	-0.928	---	---	100
1015	tobramycin - PC3	-0.44	1	-0.928	---	---	100
1002	norfloxacin - HL60	-0.456	1	-0.929	---	---	100
1003	bendroflumethiazide - HL60	-0.454	1	-0.929	---	---	100
1004	bupivacaine - PC3	-0.454	1	-0.929	---	---	100
1006	prednisolone - PC3	-0.453	1	-0.929	---	---	100
1007	mestranol - HL60	-0.452	1	-0.929	---	---	100
1008	protoveratrine A - PC3	-0.449	1	-0.929	---	---	100
94	diprophylline - MCF7	-0.464	2	-0.93	0.01024	0.0056	100
999	epivincamine - PC3	-0.462	1	-0.93	---	---	100
1000	SC-560 - PC3	-0.46	1	-0.93	---	---	100
1001	napelline - PC3	-0.459	1	-0.93	---	---	100
996	moxonidine - PC3	-0.466	1	-0.931	---	---	100
998	niflumic acid - HL60	-0.463	1	-0.931	---	---	100
88	15(S)-15-methylprostaglandin E2 - MCF7	-0.507	2	-0.932	0.0095	0	100
989	mycophenolic acid - PC3	-0.478	1	-0.934	---	---	100
991	pilocarpine - PC3	-0.478	1	-0.934	---	---	100
993	colforsin - HL60	-0.476	1	-0.934	---	---	100
985	kanamycin - PC3	-0.481	1	-0.935	---	---	100
986	cefaclor - PC3	-0.48	1	-0.935	---	---	100
988	ceftazidime - HL60	-0.479	1	-0.935	---	---	100
84	norfloxacin - MCF7	-0.52	2	-0.936	0.00869	0.0055	100
85	sulfinpyrazone - MCF7	-0.603	2	-0.936	0.00869	0.0114	100
982	S-propranolol - PC3	-0.487	1	-0.936	---	---	100
983	gelsemine - HL60	-0.487	1	-0.936	---	---	100
82	pyrantel - MCF7	-0.58	2	-0.937	0.00841	0	100
980	ioversol - HL60	-0.488	1	-0.937	---	---	100
981	zalcitabine - PC3	-0.488	1	-0.937	---	---	100
978	benzocaine - PC3	-0.492	1	-0.938	---	---	100
974	flumequine - PC3	-0.5	1	-0.939	---	---	100
975	sulmazole - PC3	-0.497	1	-0.939	---	---	100
977	praziquantel - PC3	-0.493	1	-0.939	---	---	100
970	canavanine - HL60	-0.505	1	-0.94	---	---	100
971	dyclonine - PC3	-0.503	1	-0.94	---	---	100
973	gibberellic acid - PC3	-0.502	1	-0.94	---	---	100
965	azathioprine - HL60	-0.507	1	-0.941	---	---	100
963	streptozocin - PC3	-0.509	1	-0.942	---	---	100
964	riboflavin - PC3	-0.509	1	-0.942	---	---	100
961	simvastatin - HL60	-0.514	1	-0.943	---	---	100
962	methapyrilene - HL60	-0.513	1	-0.943	---	---	100
956	benzamil - HL60	-0.517	1	-0.944	---	---	100
957	triflupromazine - HL60	-0.517	1	-0.944	---	---	100
958	clopamide - PC3	-0.516	1	-0.944	---	---	100
959	amphotericin B - PC3	-0.516	1	-0.944	---	---	100
950	iopromide - HL60	-0.519	1	-0.945	---	---	100
952	piretanide - HL60	-0.519	1	-0.945	---	---	100
953	meprylcaine - PC3	-0.519	1	-0.945	---	---	100
954	pinacidil - HL60	-0.518	1	-0.945	---	---	100
75	chloroquine - MCF7	-0.559	2	-0.946	0.00634	0	100
944	butirosin - PC3	-0.522	1	-0.946	---	---	100
946	miconazole - HL60	-0.521	1	-0.946	---	---	100
947	pempidine - PC3	-0.52	1	-0.946	---	---	100
948	Prestwick-984 - PC3	-0.519	1	-0.946	---	---	100
940	U0125 - PC3	-0.525	1	-0.947	---	---	100
941	solanine - PC3	-0.524	1	-0.947	---	---	100
942	amantadine - HL60	-0.524	1	-0.947	---	---	100
943	trimethadione - HL60	-0.523	1	-0.947	---	---	100
934	vanoxerine - HL60	-0.526	1	-0.948	---	---	100
936	sulfamerazine - HL60	-0.526	1	-0.948	---	---	100
937	gabapentin - PC3	-0.526	1	-0.948	---	---	100
938	diloxanide - PC3	-0.525	1	-0.948	---	---	100
928	benfluorex - HL60	-0.53	1	-0.949	---	---	100
930	proadifen - HL60	-0.529	1	-0.949	---	---	100
931	racecadotril - HL60	-0.528	1	-0.949	---	---	100
932	chlorcyclizine - HL60	-0.527	1	-0.949	---	---	100
70	urapidil - MCF7	-0.56	2	-0.95	0.00545	0	100
926	biotin - MCF7	-0.53	1	-0.95	---	---	100
927	atropine - HL60	-0.53	1	-0.95	---	---	100
919	calcium pantothenate - PC3	-0.535	1	-0.951	---	---	100
920	chlormezanone - HL60	-0.535	1	-0.951	---	---	100
922	flutamide - HL60	-0.535	1	-0.951	---	---	100
924	pralidoxime - PC3	-0.534	1	-0.951	---	---	100
912	conessine - HL60	-0.54	1	-0.952	---	---	100
915	natamycin - PC3	-0.54	1	-0.952	---	---	100
916	nipecotic acid - HL60	-0.54	1	-0.952	---	---	100
917	Prestwick-1103 - HL60	-0.538	1	-0.952	---	---	100
918	nifurtimox - HL60	-0.537	1	-0.952	---	---	100
908	aminophenazone - HL60	-0.542	1	-0.953	---	---	100
909	chlorphenesin - HL60	-0.542	1	-0.953	---	---	100
911	bupivacaine - HL60	-0.541	1	-0.953	---	---	100
904	cyclic adenosine monophosphate - PC3	-0.546	1	-0.954	---	---	100
905	suxibuzone - PC3	-0.546	1	-0.954	---	---	100
906	hemicholinium - HL60	-0.546	1	-0.954	---	---	100
907	5213008 - MCF7	-0.543	1	-0.954	---	---	100
899	vidarabine - PC3	-0.548	1	-0.955	---	---	100
900	betaxolol - HL60	-0.548	1	-0.955	---	---	100
901	dobutamine - PC3	-0.547	1	-0.955	---	---	100
902	doxepin - PC3	-0.547	1	-0.955	---	---	100
903	leflunomide - PC3	-0.546	1	-0.955	---	---	100
895	arecoline - HL60	-0.551	1	-0.956	---	---	100
896	corbadrine - PC3	-0.549	1	-0.956	---	---	100
897	pregnenolone - HL60	-0.549	1	-0.956	---	---	100
891	piromidic acid - HL60	-0.554	1	-0.957	---	---	100
892	mevalolactone - PC3	-0.554	1	-0.957	---	---	100
894	3-acetamidocoumarin - HL60	-0.554	1	-0.957	---	---	100
890	trifluridine - PC3	-0.556	1	-0.958	---	---	100
886	tiabendazole - PC3	-0.561	1	-0.959	---	---	100
881	abamectin - HL60	-0.564	1	-0.96	---	---	100
882	tranylcypromine - HL60	-0.563	1	-0.96	---	---	100
884	sulfachlorpyridazine - HL60	-0.563	1	-0.96	---	---	100
877	cyclopentolate - PC3	-0.568	1	-0.961	---	---	100
878	nicardipine - PC3	-0.567	1	-0.961	---	---	100
880	R-atenolol - PC3	-0.566	1	-0.961	---	---	100
874	methylprednisolone - PC3	-0.574	1	-0.962	---	---	100
871	flucytosine - PC3	-0.576	1	-0.963	---	---	100
873	furaltadone - HL60	-0.576	1	-0.963	---	---	100
866	cyclizine - HL60	-0.58	1	-0.964	---	---	100
867	dorzolamide - PC3	-0.58	1	-0.964	---	---	100
869	fipexide - PC3	-0.579	1	-0.964	---	---	100
864	cinnarizine - PC3	-0.581	1	-0.965	---	---	100
865	gabapentin - HL60	-0.581	1	-0.965	---	---	100
856	xylazine - HL60	-0.584	1	-0.966	---	---	100
858	clebopride - HL60	-0.584	1	-0.966	---	---	100
859	ramipril - HL60	-0.583	1	-0.966	---	---	100
860	nefopam - HL60	-0.583	1	-0.966	---	---	100
861	benzbromarone - HL60	-0.583	1	-0.966	---	---	100
850	dantrolene - HL60	-0.586	1	-0.967	---	---	100
852	phenformin - HL60	-0.586	1	-0.967	---	---	100
854	equilin - HL60	-0.585	1	-0.967	---	---	100
846	atropine - PC3	-0.588	1	-0.968	---	---	100
847	aminocaproic acid - HL60	-0.588	1	-0.968	---	---	100
848	physostigmine - HL60	-0.588	1	-0.968	---	---	100
849	guanethidine - MCF7	-0.588	1	-0.968	---	---	100
842	citiolone - HL60	-0.594	1	-0.969	---	---	100
843	mercaptopurine - PC3	-0.592	1	-0.969	---	---	100
844	tolmetin - PC3	-0.591	1	-0.969	---	---	100
845	calcium pantothenate - HL60	-0.59	1	-0.969	---	---	100
838	ethosuximide - HL60	-0.598	1	-0.97	---	---	100
839	ceftazidime - MCF7	-0.597	1	-0.97	---	---	100
840	procyclidine - HL60	-0.597	1	-0.97	---	---	100
841	benzthiazide - PC3	-0.595	1	-0.97	---	---	100
836	nimesulide - PC3	-0.599	1	-0.971	---	---	100
833	TTNPB - MCF7	-0.604	1	-0.972	---	---	100
826	etamivan - PC3	-0.606	1	-0.973	---	---	100
828	promethazine - HL60	-0.606	1	-0.973	---	---	100
830	meclozine - HL60	-0.606	1	-0.973	---	---	100
831	betamethasone - HL60	-0.606	1	-0.973	---	---	100
832	budesonide - PC3	-0.606	1	-0.973	---	---	100
819	biotin - HL60	-0.612	1	-0.974	---	---	100
820	tamoxifen - HL60	-0.612	1	-0.974	---	---	100
823	testosterone - HL60	-0.611	1	-0.974	---	---	100
824	methanthelinium bromide - PC3	-0.608	1	-0.974	---	---	100
818	estriol - PC3	-0.612	1	-0.975	---	---	100
815	kanamycin - HL60	-0.619	1	-0.976	---	---	100
816	gliquidone - PC3	-0.617	1	-0.976	---	---	100
38	Prestwick-675 - PC3	-0.682	2	-0.977	0.00113	0.0053	100
808	coralyne - PC3	-0.625	1	-0.977	---	---	100
811	pilocarpine - HL60	-0.625	1	-0.977	---	---	100
812	cyclopentolate - HL60	-0.624	1	-0.977	---	---	100
813	chloropyrazine - HL60	-0.622	1	-0.977	---	---	100
814	harmol - PC3	-0.62	1	-0.977	---	---	100
803	trimetazidine - HL60	-0.627	1	-0.978	---	---	100
805	fenbufen - HL60	-0.627	1	-0.978	---	---	100
807	7-aminocephalosporanic acid - HL60	-0.626	1	-0.978	---	---	100
802	mefexamide - HL60	-0.63	1	-0.979	---	---	100
799	pyrimethamine - HL60	-0.64	1	-0.98	---	---	100
800	coralyne - HL60	-0.639	1	-0.98	---	---	100
801	phensuximide - PC3	-0.639	1	-0.98	---	---	100
794	pancuronium bromide - HL60	-0.644	1	-0.981	---	---	100
795	dexamethasone - HL60	-0.643	1	-0.981	---	---	100
797	amylocaine - HL60	-0.642	1	-0.981	---	---	100
793	nadide - PC3	-0.644	1	-0.982	---	---	100
787	pyrithyldione - HL60	-0.649	1	-0.983	---	---	100
788	glafenine - HL60	-0.647	1	-0.983	---	---	100
789	Prestwick-675 - MCF7	-0.647	1	-0.983	---	---	100
785	aminophylline - PC3	-0.653	1	-0.984	---	---	100
781	nitrendipine - PC3	-0.665	1	-0.985	---	---	100
783	tacrine - HL60	-0.662	1	-0.985	---	---	100
784	fluorocurarine - PC3	-0.66	1	-0.985	---	---	100
775	tridihexethyl - HL60	-0.674	1	-0.986	---	---	100
776	yohimbine - HL60	-0.673	1	-0.986	---	---	100
778	succinylsulfathiazole - PC3	-0.67	1	-0.986	---	---	100
780	rolipram - HL60	-0.668	1	-0.986	---	---	100
772	amikacin - HL60	-0.679	1	-0.987	---	---	100
773	prednisolone - HL60	-0.675	1	-0.987	---	---	100
774	isoconazole - HL60	-0.674	1	-0.987	---	---	100
770	oxantel - HL60	-0.684	1	-0.988	---	---	100
767	bumetanide - HL60	-0.694	1	-0.989	---	---	100
768	5152487 - MCF7	-0.691	1	-0.989	---	---	100
769	phensuximide - HL60	-0.688	1	-0.989	---	---	100
765	pivmecillinam - HL60	-0.698	1	-0.99	---	---	100
766	noscapine - PC3	-0.695	1	-0.99	---	---	100
759	glimepiride - PC3	-0.708	1	-0.991	---	---	100
760	hecogenin - HL60	-0.707	1	-0.991	---	---	100
761	eldeline - HL60	-0.706	1	-0.991	---	---	100
762	diethylstilbestrol - HL60	-0.704	1	-0.991	---	---	100
755	buspirone - HL60	-0.712	1	-0.992	---	---	100
757	phenanthridinone - MCF7	-0.711	1	-0.992	---	---	100
753	fusaric acid - HL60	-0.719	1	-0.993	---	---	100
754	serotonin - HL60	-0.717	1	-0.993	---	---	100
746	diflorasone - HL60	-0.737	1	-0.994	---	---	100
748	protoveratrine A - HL60	-0.729	1	-0.994	---	---	100
749	fludroxycortide - HL60	-0.727	1	-0.994	---	---	100
750	glibenclamide - PC3	-0.725	1	-0.994	---	---	100
751	mexiletine - HL60	-0.723	1	-0.994	---	---	100
742	melatonin - PC3	-0.743	1	-0.995	---	---	100
743	risperidone - HL60	-0.742	1	-0.995	---	---	100
745	spaglumic acid - HL60	-0.738	1	-0.995	---	---	100
736	progesterone - HL60	-0.765	1	-0.996	---	---	100
737	etomidate - HL60	-0.761	1	-0.996	---	---	100
738	amphotericin B - HL60	-0.754	1	-0.996	---	---	100
732	moracizine - HL60	-0.777	1	-0.997	---	---	100
733	bezafibrate - PC3	-0.775	1	-0.997	---	---	100
734	bethanechol - HL60	-0.767	1	-0.997	---	---	100
735	aztreonam - HL60	-0.766	1	-0.997	---	---	100
729	ceforanide - HL60	-0.8	1	-0.998	---	---	100
730	alfadolone - PC3	-0.788	1	-0.998	---	---	100
731	lansoprazole - HL60	-0.784	1	-0.998	---	---	100
726	quipazine - HL60	-0.872	1	-0.999	---	---	100
727	proxyphylline - PC3	-0.85	1	-0.999	---	---	100
728	flunisolide - HL60	-0.814	1	-0.999	---	---	100
723	betulinic acid - HL60	-1	1	-1	---	---	100
724	stachydrine - HL60	-0.94	1	-1	---	---	100
725	etynodiol - HL60	-0.905	1	-1	---	---	100
