# Supplementary material for: Salinomycin inhibits prostate cancer growth and migration via induction of oxidative stress
Source: Br J Cancer. 2012 Jan 3;106(1):99–106. doi: 10.1038/bjc.2011.530 (PMC3251868; doi:10.1038/bjc.2011.530)
Supplement: Supplementary Table 5 [file bjc2011530x11.xls]

## Sheet: Steroids
Supplementary Table S5. Steroid quantification
	Sample name	7-Ketocholesterol	Aldosterone	Progesterone	Pregnenolone	Estrone	17B-Estradiol	4B-Hydroxycholesterol	25-Hydroxycholesterol	5a,6a-Epoxycholesterol (Mono-TMS)	Dihydrotestosterone	Testosterone
1	ctrl	0	0.00160397	0.0584324	0.0106798	0.0709818	0	0.00154556	0.00105888	0.00309627	0.0459768	0.00243017
2	ctrl	0	0.00177126	0.105592	0.0206457	0.0826018	0.000188021	0.00210629	0.00153498	0.00351799	0.0316046	0.00242702
3	ctrl	0	0.00192478	0.0888514	0.0173893	0.0841316	0.000179682	0.00252241	0.00120704	0.00431471	0.0229744	0.00250105
4	salinomycin	0.0183007	0.00460284	0.0247181	0.00463578	0.043605	0.000196556	0.00156235	0.000704141	0.00384462	0.0213828	0.00105376
5	salinomycin	0.0217803	0.0109099	0.0687075	0.0132595	0.112351	0.000202128	0.0035222	0.00180758	0.00768595	0.0748527	0.00500062
